# Supplementary material for: Soil Nitrogen Treatment Alters Microbiome Networks Across Farm Niches
Source: Front Microbiol. 2022 Feb 14;12:786156. doi: 10.3389/fmicb.2021.786156 (PMC8882991; doi:10.3389/fmicb.2021.786156)
Supplement: Supplementary Table 2 — For each amplicon type (16S, 18S, and ITS microbiomes), statistical summary on number of observed ASVs for each niche type across treatments. The mean, median and standard deviation values are rounded to one decimal place. [file Table_2.XLSX]

## Sheet: Table S7_NewPipeline
Group	TreatmentType	No_of_nodes	No_of_edge	Mean_no_edges_per_node	Amplicon_type
BulkSoil					16S
Faecal	RG 0N	100	61	0.61	16S
Faecal	RG 150N	100	147	1.47	16S
Faecal	RG 300N	100	70	0.7	16S
P.RyeGrassLeaf					16S
P.RyeGrassRoot					16S
P.RyeGrassRoot					16S
P.RyeGrassRoot					16S
Rumen	RG 0N	100	83	2.12245	16S
Rumen	RG 150N	100	79	2.38889	16S
Rumen	RG 300N	100	63	1.48837	16S
WhiteCloverLeaf					16S
WhiteCloverLeaf					16S
WhiteCloverLeaf					16S
WhiteCloverRoot					16S
WhiteCloverRoot					16S
WhiteCloverRoot					16S
BulkSoil					18S
Faecal	RG 0N	100	101	1.01	18S
Faecal	RG 150N	100	129	1.29	18S
Faecal	RG 300N	100	96	0.96	18S
P.RyeGrassLeaf					18S
P.RyeGrassRoot					18S
P.RyeGrassRoot					18S
P.RyeGrassRoot					18S
Rumen	RG 0N	100	189	2.12245	18S
Rumen	RG 150N	100	160	2.38889	18S
Rumen	RG 300N	100	174	1.48837	18S
WhiteCloverLeaf					18S
WhiteCloverLeaf					18S
WhiteCloverLeaf					18S
WhiteCloverRoot					18S
WhiteCloverRoot					18S
WhiteCloverRoot					18S
BulkSoil					ITS
Faecal	RG 0N	100	69	0.69	ITS
Faecal	RG 150N	100	152	1.52	ITS
Faecal	RG 300N	100	100	1	ITS
P.RyeGrassLeaf					ITS
P.RyeGrassRoot					ITS
P.RyeGrassRoot					ITS
P.RyeGrassRoot					ITS
Rumen	RG 0N	100	67	2.12245	ITS
Rumen	RG 150N	100	59	2.38889	ITS
Rumen	RG 300N	100	63	1.48837	ITS
WhiteCloverLeaf					ITS
WhiteCloverLeaf					ITS
WhiteCloverLeaf					ITS
WhiteCloverRoot					ITS
WhiteCloverRoot					ITS
WhiteCloverRoot					ITS

## Sheet: Table S1
Metadata				DNA quantification and sample information				16S sequence QC summary						18S sequence QC summary						ITS sequence QC summary
SampleID	Unique_sample_name	NicheType	TreatmentType	ng/µL	260/280	total mass (ng)	total vol (µL)	raw	filtered	denoisedF	denoisedR	merged	nonchim	input	filtered	denoisedF	denoisedR	merged	nonchim	input	filtered	denoisedF	denoisedR	merged	nonchim
1	1_S1	BulkSoil	150N	36.31	1.92	6535.8	180	49726	25858	22194	25408	10539	10539	51538	47224	45824	45872	42060	41157	163326	144952	143367	143126	132454	130544
2	2_S12	Rumen	0N	89.86	1.9	16174.8	180	66105	32470	30342	31977	16934	16755	103467	94709	94462	94515	90502	90319	50438	46221	45722	45546	29236	28953
3	3_S24	Rumen	300N	66.13	1.92	11903.4	180	104065	52766	49627	52469	33034	30536	164897	150698	150373	150436	143145	142615	40263	36546	36010	35874	22629	22282
5	5_S49	Rumen	0N	45.74	1.91	8233.2	180	56985	27948	25889	27361	13651	13397	124233	112850	112592	112531	106577	104024	58313	52632	52176	52025	33663	32642
6	6_S61	BulkSoil	300N	48.35	2.01	8703	180	59570	30755	25919	30689	11349	11349	94828	86302	84782	84662	80231	75013	144471	125062	123313	123105	106843	105404
7	7_S73	Rumen	300N	62.59	1.89	11266.2	180	89140	44285	42107	43693	31988	31137	188901	171040	170616	170676	163777	162008	81918	72744	72031	71893	45655	43347
8	8_S85	P.RyeGrassLeaf	150N	116.28	1.82	20930.4	180	274131	138437	134067	135272	118359	117136	166215	142754	142319	142278	136307	132783	177634	155455	154170	153802	134867	127480
9	9_S2	P.RyeGrassLeaf	0N	198.9	1.89	35802	180	173962	89786	89186	89182	80733	80551	118883	100871	100448	100005	96636	95809	86911	71762	70997	70437	61512	60584
10	10_S13	Rumen	150N	56.8	1.77	10224	180	113114	52966	48819	52063	24186	23436	97121	87394	87143	87211	82566	81884	51930	46765	46244	45653	25144	24836
12	12_S38	P.RyeGrassRoot	150N	87.57	1.94	15762.6	180	81158	40360	36884	39872	24327	24312	124860	109949	108909	108952	104178	99051	89340	77950	77073	77003	67233	65618
13	13_S50	Rumen	150N	65.27	1.99	11748.6	180	77233	37046	35364	36357	25286	25012	216035	197533	197176	197173	188149	186817	54856	46444	46065	45653	21008	20962
14	14_S62	Rumen	0N	41.47	1.84	7464.6	180	104839	50930	48798	50149	35951	35730	151173	138742	138399	138441	133907	131381	42910	38858	38540	38315	25767	25468
15	15_S74	Rumen	150N	39.36	1.87	7084.8	180	73971	36015	34119	35623	20309	20245	158397	143893	143583	143601	136683	135382	40532	34515	34256	34006	23077	22282
16	16_S86	P.RyeGrassLeaf	0N	124.04	1.86	22327.2	180	75729	39728	38672	39433	35393	35347	87965	76412	76103	75551	72839	71491	70429	60039	59330	59009	51797	51069
17	17_S3	Rumen	0N	59.42	1.81	10695.6	180	135857	65039	60183	64781	35289	31929	128838	116178	115888	115974	109776	108103	34630	30796	30392	30333	18892	18725
18	18_S14	Rumen	300N	59.84	1.88	10771.2	180	56527	29819	27854	29425	15151	14916	182997	166440	166185	166180	156839	155678	37849	33428	33050	32899	16265	15968
19	19_S26	Rumen	300N	73.24	1.75	13183.2	180	75865	38892	35453	37689	24275	23430	185385	177631	177163	177120	160517	151995	13557	11944	11800	11620	10588	10588
20	20_S39	Rumen	150N	44.43	1.82	7997.4	180	55386	28240	26622	27596	20852	19597	111617	102369	102121	102142	97732	96353	129838	98655	97836	97365	62196	61735
21	21_S51	Rumen	300N	66.79	2	12022.2	180	94968	44665	41090	44325	23689	22316	86091	79408	79293	79277	75464	75269	46288	41100	40619	40538	23434	23405
22	22_S63	BulkSoil	0N	56.06	1.81	10090.8	180	110756	58351	51042	58134	23684	23675	58543	52768	51686	51755	48887	46056	114060	97745	96288	96011	85471	84570
23	23_S75	P.RyeGrassRoot	300N	107	1.84	19260	180	139211	75180	68517	74271	43197	42817	64118	55598	55182	55059	53259	51956	80519	68639	67537	67852	59314	58778
25	25_S4	P.RyeGrassLeaf	300N	80.93	1.92	14567.4	180	123280	62618	61657	61609	56209	56110	70120	60458	60144	60231	57972	57251	88073	71009	70006	70159	51736	51217
26	26_S15	Faecal	300N	50.65	1.89	9117	180	86678	43525	40637	42387	30666	27494	80884	74527	74269	74331	71505	69899	62508	54071	53572	53383	29822	29671
27	27_S27	Rumen	300N	59.05	1.92	10629	180	98579	45462	42705	45066	23327	23030	66764	60109	59949	59924	57463	55736	41747	35704	35376	35034	19515	19352
28	28_S40	Faecal	0N	29.86	2.05	5374.8	180	93510	47271	44979	46956	24784	24499	116552	103814	103564	103541	101797	98868	81234	68074	67642	67471	52134	52025
29	29_S52	Rumen	300N	19.96	1.9	3592.8	180	40772	19473	18107	19191	10721	10668	196353	180841	180217	180308	171531	166007	62129	54026	53499	53318	32613	32313
31	31_S76	Faecal	150N	47.13	1.91	8483.4	180	110834	56887	54401	56163	30509	30127	72343	65670	65356	65018	63434	47496	186117	120117	119083	117896	86775	86348
32	32_S88	Faecal	0N	53.42	1.92	9615.6	180	68536	35594	33567	35165	16986	16656	104341	95423	94852	95068	91840	80800	131824	99728	99154	98066	84068	83820
33	33_S5	WhiteCloverLeaf	150N	88.42	1.89	15915.6	180	280450	153967	151813	151729	146389	145614	98509	92160	91891	91812	90217	90025	135227	95622	94843	94259	83175	80809
34	34_S16	Rumen	150N	79.58	1.81	14324.4	180	59396	31061	29181	30406	14265	14028	81924	72945	72691	72573	70874	64050	98740	72027	71278	70961	44870	44629
35	35_S28	Rumen	0N	49.53	1.9	8915.4	180	131105	63719	59782	63370	36735	33813	83605	76979	76812	76804	72863	72481	22261	19954	19620	19579	10013	9990
36	36_S41	Faecal	150N	31.61	1.95	5689.8	180	164362	86513	83300	85596	52532	49732	148199	130090	129462	129743	126817	119634	90038	77446	77085	76607	64444	64417
37	37_S53	Faecal	150N	49.99	1.93	8998.2	180	301055	146518	138210	145784	71428	68551	157216	142744	142399	142255	136473	132154	76505	65258	64713	64417	54664	52446
38	38_S65	Faecal	0N	37.91	1.9	6823.8	180	159182	87603	83440	86758	44662	42707	114592	103300	103091	103086	101078	97253	140595	82981	82503	81271	64668	64098
39	39_S77	Rumen	150N	42.9	1.91	7722	180	169334	87781	82766	87071	45153	44381	111368	102227	101978	102045	98086	96588	59806	51873	51052	51231	43256	42919
40	40_S89	Faecal	300N	52.14	2.18	9385.2	180	111590	57694	54578	57058	29787	29237	70742	65099	64541	64709	61479	52159	130017	84408	83644	82353	72403	71664
41	41_S6	Rumen	0N	60.29	2	10852.2	180	125969	63122	58154	62115	33580	31474	164852	151972	151730	151787	148325	147123	49078	44593	44258	44054	31349	30494
42	42_S17	BulkSoil	300N	73.73	1.68	13271.4	180	145419	70340	65732	69868	30217	28926	109703	99094	98793	98857	93626	92116	42033	38741	38295	38258	17141	17031
43	43_S29	BulkSoil	150N	53.84	2.01	9691.2	180	137521	64622	60779	64329	36161	33462	106854	97442	97187	97264	76608	76036	76001	67872	67338	67238	48965	45879
44	44_S42	Faecal	150N	83.84	1.9	15091.2	180	112025	55840	52446	55070	25509	24791	72837	65753	65507	65561	62898	62037	36204	33642	33249	33145	15095	15027
45	45_S54	Rumen	300N	46.97	1.89	8454.6	180	176721	86218	81089	85589	38493	36533	116807	106993	106726	106704	101397	100118	53061	48556	48090	48060	23200	23097
46	46_S66	Rumen	0N	43.84	1.98	7891.2	180	139656	66673	62711	65927	34569	33693	127875	117231	116582	116967	111537	107241	59836	54011	53602	53551	32752	31131
48	48_S90	Rumen	150N	61.4	1.75	11052	180	142882	72656	68930	71078	49912	45818	100115	91204	90855	90974	87326	79678	61416	56339	55864	55879	41949	39266
49	49_S7	WhiteCloverLeaf	300N	95.52	1.91	17193.6	180	185546	101384	100916	100903	97819	97400	140562	132821	132436	132659	129964	129857	100125	66238	65765	65125	27343	27002
50	50_S18	Rumen	150N	76.35	1.94	13743	180	77260	38966	32859	38695	16081	16050	54086	48120	46729	46839	43459	42158	98548	83301	82296	81897	75893	75616
51	51_S30	Rumen	150N	60.39	1.97	10870.2	180	81734	41171	33216	41008	15762	15742	56694	49849	48841	48721	46093	42628	127366	108445	107111	107061	98854	97738
52	52_S43	Faecal	300N	45.95	1.9	8271	180	50199	24884	23073	24583	10641	10545	104338	96209	95676	95784	91356	82510	141305	96429	95671	94411	84429	83067
53	53_S55	Faecal	150N	32.1	1.87	5778	180	85985	43189	40906	42617	21586	21115	65681	59472	59246	59300	57530	52004	65405	52353	51960	51434	40382	40249
55	55_S79	WhiteCloverRoot	300N	42.82	1.96	7707.6	180	126631	66095	61929	65219	44439	43651	85392	79829	79606	79556	77735	77499	62922	50748	50260	49882	39458	39416
56	56_S91	Faecal	0N	25.8	1.95	4644	180	184691	94260	90954	93314	50706	49512	56674	50197	50005	49974	48964	46704	90982	69520	68693	68408	56669	56669
57	57_S8	Rumen	300N	50.03	2	9005.4	180	164223	80609	75578	79920	39388	38388	77046	70282	70077	70142	66999	66389	82625	70804	69869	69759	36625	35421
58	58_S19	Rumen	150N	74.99	1.95	13498.2	180	118931	58837	54464	58321	29607	28082	102332	93443	93195	93246	89014	88694	17904	15197	14926	14640	9662	9648
59	59_S31	Faecal	150N	41.51	1.89	7471.8	180	109172	52795	50008	52208	29778	28823	96069	86313	86111	86105	81468	81338	45532	40356	39908	39783	17642	16993
60	60_S44	Rumen	300N	70.49	1.89	12688.2	180	110319	52914	49105	52389	28952	27478	127721	115195	114797	114890	109406	107813	67318	57700	57178	56631	31285	31214
61	61_S56	Faecal	150N	60.97	1.91	10974.6	180	62380	32282	30153	31914	15945	15702	112343	104815	104257	104308	99878	89692	156147	103393	102400	101163	77298	76791
62	62_S68	Rumen	300N	93.59	1.96	16846.2	180	72019	35180	32905	34695	17167	16689	145255	129535	129184	129290	123166	122332	68315	57993	57398	57291	24602	24236
63	63_S80	P.RyeGrassRoot	0N	175.67	1.91	31620.6	180	222464	114383	112806	112805	102583	100693	82667	71329	71154	71122	69318	67218	142467	122740	121524	121090	109405	105296
64	64_S92	WhiteCloverLeaf	300N	65.81	1.89	11845.8	180	220609	119650	118777	118773	114928	113869	118460	110784	110639	110597	108592	108440	190849	132896	131705	130960	88717	87736
65	65_S9	P.RyeGrassRoot	150N	78.87	1.78	14196.6	180	138333	71010	61871	70160	36636	36432	77472	67675	66949	66785	64390	62477	161070	140123	138698	138565	118466	114453
66	66_S20	Faecal	300N	48.3	1.85	8694	180	77336	36926	34152	36380	17374	17220	84534	76666	76417	76400	73214	72518	44128	39700	39228	39062	20120	20033
67	67_S32	Rumen	150N	77.18	1.94	13892.4	180	49771	25411	23629	25101	11052	10871	123450	108929	108602	108697	106480	104932	148537	115557	114679	114227	94642	93303
68	68_S45	Rumen	150N	42.27	1.89	7608.6	180	75899	37283	34689	36563	21102	20771	72366	65404	65199	65256	62269	61822	173581	134755	133421	132433	88799	86564
69	69_S57	Rumen	150N	65.35	1.92	11763	180	174370	87506	82237	87063	51067	45262	137884	123178	122910	122981	117198	116152	41781	38484	38179	37960	22933	22826
70	70_S69	Faecal	0N	43.87	1.93	7896.6	180	151975	79515	74952	78726	36506	35442	64081	60293	59939	59996	57225	53364	174052	115699	114710	112952	93388	92660
71	71_S81	Faecal	300N	44.28	1.93	7970.4	180	130887	63247	59746	62522	31258	30915	78346	71868	71449	71559	67903	61785	174622	132243	131359	130510	112540	111908
72	72_S93	Rumen	150N	30.88	1.93	5558.4	180	362980	181470	174448	178582	136219	116594	82702	73873	73671	73729	70270	68369	68143	61335	60698	60782	49951	48377
73	73_S10	Rumen	0N	72.21	1.76	12997.8	180	92351	46228	42230	45616	20280	19884	70853	64628	64226	63886	60984	53875	114461	84530	83821	83149	72101	71579
74	74_S21	Faecal	0N	37.61	1.98	6769.8	180	91536	46302	42889	45789	18224	17834	92954	85242	84726	84876	81966	75301	124435	92147	91325	90846	79198	78357
75	75_S33	Rumen	300N	61.23	1.9	11021.4	180	45402	25100	22743	24619	13538	12713	123521	112148	111841	111935	105975	105450	37104	33272	32845	32812	19163	18871
76	76_S46	Faecal	150N	35.41	1.95	6373.8	180	91605	45339	42605	44895	22843	22670	44523	41547	41196	41282	39217	36663	188288	130246	129291	127392	114280	113731
77	77_S58	Rumen	300N	73.1	1.92	13158	180	262812	126573	120860	125822	68878	67768	118137	105765	105575	105618	99967	99731	44128	40038	39625	39420	23926	23891
78	78_S70	Rumen	150N	93.13	2	16763.4	180	87354	42278	40245	41892	22070	21711	70918	64071	63891	63941	60673	60498	38657	34346	33906	33684	17491	17432
79	79_S82	Rumen	0N	52.68	1.91	9482.4	180	117440	56286	53978	55919	31192	30894	67934	61654	61455	61516	58589	57942	30836	27991	27668	27710	15592	15510
80	80_S94	Rumen	0N	25.53	2.04	4595.4	180	91010	48722	45430	48158	21007	20495	94648	84282	84122	84151	81384	79787	54222	42866	42441	42097	31872	31872
81	81_S11	Rumen	0N	73.91	1.95	13303.8	180	205174	98175	94272	97300	53900	52972	109776	98185	97924	97980	92479	89809	46799	42535	42067	41710	19056	18968
82	82_S22	Faecal	150N	55.95	1.9	10071	180	141415	68238	65525	67283	41221	40652	82619	75273	74987	75055	72178	64274	137787	101696	101033	100150	66681	66654
86	86_S71	Rumen	0N	55.37	1.93	9966.6	180	209035	111789	105885	110922	55665	52584	172461	154284	153830	154014	147792	146685	63164	56928	56485	56169	31497	31010
87	87_S83	WhiteCloverLeaf	0N	90.67	1.91	16320.6	180	234384	128097	126277	127578	120890	120282	164393	154010	153817	153758	150141	149610	164780	120958	119843	119153	90888	89326
88	88_S95	Faecal	150N	44.46	1.9	8002.8	180	104538	51742	49368	50864	27234	26969	96069	85395	85153	85157	83738	82208	211055	160577	159560	158584	130554	128895
90	90_S23	Rumen	300N	51.1	1.96	9198	180	68315	32839	30748	31782	22962	21728	142830	125944	125587	125533	120191	118628	63735	52721	52186	51707	38525	38267
91	91_S35	Faecal	150N	26.73	1.91	4811.4	180	92661	46537	40162	46144	18630	18613	39201	36308	35553	35477	33296	32890	114939	98160	97090	96876	89594	87617
92	92_S48	Rumen	150N	69.08	1.89	12434.4	180	112228	56388	52986	55709	27887	26462	118368	108777	108163	108605	103229	102506	40062	35992	35678	35295	18142	17973
93	93_S60	Faecal	300N	38.78	1.94	6980.4	180	143785	70893	65832	70034	36685	35410	124482	110848	110603	110508	108683	104966	166681	127335	126629	125863	73743	73059
95	95_S84	Rumen	300N	56.58	2.03	10184.4	180	115810	57030	53609	56057	31932	31179	108826	97765	97453	97501	91932	88889	89534	77740	77139	76923	50112	49284
96	96_S96	Faecal	150N	30.19	1.9	5434.2	180	152769	74930	69828	74152	36771	35479	67903	62706	62388	62394	60108	55211	162517	109493	108790	106304	85712	85261
97	97_S1	Faecal	0N	47.94	1.93	8629.2	180	103174	91832	86862	86589	76207	68906	86267	79174	78933	78886	77259	73794	117088	87300	86560	85990	66776	66561
98	98_S12	Rumen	150N	47	1.88	8460	180	114657	94701	89526	89118	77327	65933	76944	65263	65175	65172	63231	61609	62720	53257	52683	52413	40405	39391
99	99_S23	Faecal	150N	41.93	1.92	7547.4	180	111148	102543	102011	101978	100634	100471	162750	148114	148022	147862	147356	147341	101949	69814	69229	68396	32652	32207
99	99_S36	WhiteCloverLeaf	150N	60.65	1.86	10917	180	111840	54697	51683	54040	28547	28073	182482	163731	163102	162921	160410	157068	86526	75963	75649	75365	68033	68021
100	100_S34	Rumen	300N	44.55	1.9	8019	180	114073	94658	88233	87695	75683	66617	84605	74466	74360	74344	72368	71784	39245	33001	32659	32251	18711	18486
101	101_S45	WhiteCloverLeaf	150N	65.37	1.85	11766.6	180	90986	83545	81589	81491	77730	75810	147023	135615	135527	135522	135118	135088	102866	71887	71425	71010	31565	31301
102	102_S56	P.RyeGrassRoot	150N	74.45	1.93	13401	180	118659	104734	97447	96893	87083	85384	19905	16543	16319	16282	15928	15876	98004	87560	86487	86717	80385	78007
103	103_S67	WhiteCloverRoot	300N	74.46	1.92	13402.8	180	99598	82569	76750	76273	67529	57532	129994	118781	118571	118545	117217	116990	126181	90678	89806	89413	43027	42904
104	104_S78	WhiteCloverRoot	0N	77.56	1.92	13960.8	180	170784	149943	142762	142006	131690	125892	104276	94956	94585	94576	93772	93428	85680	66207	65354	65096	45735	45620
105	105_S2	P.RyeGrassRoot	150N	59.01	1.95	10621.8	180	73820	63957	57668	57183	50645	50032	56528	46068	45782	45715	43388	41693	126356	105384	104005	104197	93640	91581
107	107_S24	Faecal	0N	23.67	1.94	4260.6	180	79300	68732	65023	64719	56783	52449	105536	92834	92420	92520	90315	86631	89678	56755	56270	55426	46452	45884
108	108_S35	WhiteCloverLeaf	150N	64.73	1.82	11651.4	180	115741	103558	102672	102799	100913	100775	148363	137098	137036	136980	136871	136844	115399	85112	84390	84119	37285	36856
109	109_S46	WhiteCloverRoot	0N	77.19	1.89	13894.2	180	90225	80851	76579	76333	70299	68338	114934	106547	106378	106377	105933	105675	101477	83803	82951	82934	65140	64673
110	110_S57	Faecal	150N	50.6	1.96	9108	180	101244	87098	82521	82151	70850	64658	127163	111791	111545	111651	106481	105951	141674	107452	106510	105359	77776	77112
111	111_S68	Faecal	0N	39.23	1.97	7061.4	180	70192	60330	57409	57251	50657	46315	126598	105417	105272	105300	100421	98921	59281	46888	46580	46192	41207	41126
112	112_S79	Faecal	300N	42.43	1.91	7637.4	180	68134	59812	56658	56437	50186	46673	92846	81064	80646	80665	78860	76271	86016	60971	60252	59841	51548	51545
113	113_S3	Faecal	150N	34.49	1.91	6208.2	180	82130	72275	69014	68560	61481	56413	73051	60176	59890	59949	57990	53468	68105	52416	51931	51418	45029	44982
114	114_S14	Faecal	0N	53.78	1.84	9680.4	180	64583	56699	53237	52979	46099	42410	70681	61701	61389	61410	59766	55348	125623	98207	97314	96466	76396	75568
115	115_S25	Faecal	0N	36.21	1.8	6517.8	180	88350	73516	70087	69748	62613	57560	103827	87016	86901	86866	83301	81222	78527	59750	59366	58650	49142	49113
116	116_S36	WhiteCloverLeaf	300N	73.08	1.84	13154.4	180	148877	136602	135420	135391	132717	125452	124484	115550	115472	115429	114846	114829	165640	104012	103098	102707	24374	24002
117	117_S47	Rumen	150N	50.53	1.76	9095.4	180	67583	56767	53304	52924	46835	44566	79411	69638	69558	69549	67514	67272	77052	64518	63732	63577	38605	37889
118	118_S58	P.RyeGrassLeaf	150N	90.19	1.78	16234.2	180	112176	99827	99001	99173	93573	93382	57445	45713	45076	45469	42665	42650	150096	123915	122846	122334	76438	72191
119	119_S69	Faecal	150N	56.46	1.83	10162.8	180	83149	74996	70926	70544	62633	59078	114245	98268	97957	98042	94479	92225	147111	104219	103125	102361	79588	78474
120	120_S80	Faecal	150N	18.41	1.94	3313.8	180	72695	62739	60089	59753	53888	49942	62513	52545	52383	52371	50214	48743	156980	125839	124986	124563	71331	70859
121	121_S4	BulkSoil	0N	36.42	1.74	6555.6	180	82460	70680	62055	61259	51285	51076	52101	44405	43397	43355	40196	39709	126046	110076	108405	108536	98835	98304
122	122_S15	Faecal	300N	64.78	1.87	11660.4	180	48170	42316	39843	39746	34707	33121	46454	40099	39958	39937	38867	33479	77441	56062	55512	54951	45539	45515
123	123_S26	P.RyeGrassLeaf	300N	80.13	1.73	14423.4	180	146198	127966	126126	126427	117752	117198	67742	55752	55335	55312	51221	50768	104667	90690	89524	89466	79444	74207
124	124_S37	WhiteCloverRoot	150N	61.01	1.84	10981.8	180	117595	106177	101577	101388	94966	92907	132146	121733	121522	121499	121063	120978	138590	104433	103530	103230	56943	56402
125	125_S48	BulkSoil	150N	72.07	1.82	12972.6	180	52381	45363	41321	41031	36347	35535	104132	96249	95952	95994	94965	94186	95789	76782	75797	75467	51720	51337
126	126_S59	P.RyeGrassLeaf	0N	73.04	1.78	13147.2	180	147415	128109	126180	126205	116285	115512	97859	81335	81046	80823	74554	74314	100615	81048	79860	79535	48270	47718
127	127_S70	Faecal	300N	51.37	1.74	9246.6	180	74585	64578	61566	61250	54031	51217	61085	52091	51808	51801	49092	45349	111213	77857	76917	76394	65414	65364
128	128_S81	Faecal	300N	45.73	1.82	8231.4	180	56264	49270	46990	46608	40943	39766	106637	91338	90962	90990	87378	85009	111726	91315	90622	90165	75799	75505
129	129_S5	BulkSoil	0N	39.05	1.8	7029	180	89919	79357	69387	68512	57427	57064	44268	37531	36563	36554	33871	33631	130263	114661	112529	112736	101373	100216
130	130_S16	Faecal	300N	45.58	1.84	8204.4	180	63790	55531	52820	52470	46751	43746	95206	79475	79281	79277	76746	73269	133061	106155	105197	104716	78822	78382
131	131_S27	WhiteCloverRoot	300N	111.18	1.86	20012.4	180	94875	84219	81231	81061	76552	74387	152611	140180	139987	139927	134392	134120	135610	113300	112060	112228	92152	89732
132	132_S38	WhiteCloverLeaf	300N	210.66	1.87	37918.8	180	73571	67984	66396	66405	64172	63086	156244	140240	140063	139964	139054	136837	108057	89011	87957	87691	67241	65576
133	133_S49	Faecal	300N	77.63	1.81	13973.4	180	63987	54668	52309	52365	47515	44006	59995	49920	49712	49750	48648	42445	115129	87824	87106	86300	72927	72910
134	134_S60	Rumen	150N	124.08	1.84	22334.4	180	68602	60239	57285	57040	52180	48175	152046	130060	129878	129792	126379	125999	38515	33891	33573	33282	18533	18172
135	135_S71	P.RyeGrassRoot	300N	82.02	1.84	14763.6	180	56731	50165	46805	46612	41811	40038	92214	77537	76853	76699	71459	70297	99337	86415	84983	85335	75751	73514
136	136_S82	Faecal	0N	61.46	1.83	11062.8	180	94273	86066	83901	83684	79556	78189	163741	150636	150529	150460	150150	150127	102172	73869	73135	72750	47102	46579
137	137_S6	WhiteCloverRoot	150N	53.47	1.84	9624.6	180	137398	122734	114196	113709	103001	98632	121229	112525	112289	112208	110922	110161	113505	93376	92206	92045	61401	60731
138	138_S17	Faecal	0N	50.1	1.83	9018	180	49392	43000	40812	40606	36034	34762	73257	61953	61791	61778	58832	58430	114544	82636	81905	81065	63971	63592
139	139_S28	BulkSoil	300N	58.3	1.81	10494	180	39748	35194	32088	31883	28516	28172	76125	68489	68324	68287	67762	67677	157831	112357	111450	110659	52762	52576
140	140_S39	Faecal	150N	39.88	1.79	7178.4	180	87503	77251	73539	73702	65872	61803	42475	36375	36210	36152	35031	33874	112451	76701	75973	75066	53615	53448
141	141_S50	Faecal	300N	28.82	1.87	5187.6	180	80209	70432	67698	67424	60400	53484	81191	69522	69450	69442	66075	65767	132451	112733	112074	111430	88384	88343
142	142_S61	P.RyeGrassRoot	0N	66.89	1.91	12040.2	180	50443	43716	39307	38900	33787	33382	43400	35898	35529	35495	34639	34069	100476	88134	87066	87041	77683	74250
143	143_S72	Faecal	0N	17.52	1.84	3153.6	180	51838	46064	44442	44296	40432	39177	67431	59485	59370	59418	56377	56312	108348	83799	83200	82197	74567	74159
144	144_S83	Faecal	150N	88.8	1.86	15984	180	147886	128418	125972	125730	115216	112307	82421	67610	67447	67208	62174	62154	105945	86163	85385	84621	46120	45484
145	145_S7	P.RyeGrassRoot	0N	86.12	1.92	15501.6	180	97288	84411	78022	77657	69195	67573	102646	83318	82977	82794	76755	74201	88095	76214	75325	75294	68706	65447
146	146_S18	Faecal	0N	49.81	1.92	8965.8	180	75622	65169	61449	60965	52329	47739	158004	137061	136842	136874	130579	129451	133758	83780	82693	81568	71584	71534
147	147_S29	WhiteCloverRoot	150N	80.09	1.95	14416.2	180	90036	81422	76436	75985	69027	66290	152567	138758	138415	138376	137002	134383	119228	91215	90445	90013	70514	69049
149	149_S51	WhiteCloverLeaf	0N	52.76	1.9	9496.8	180	198061	181299	180528	180486	177767	177298	144951	132448	132391	132346	131669	131651	113882	82142	81309	80617	35742	35174
150	150_S62	P.RyeGrassRoot	300N	74.51	2	13411.8	180	139486	123244	112257	111836	98371	95321	38808	30452	30236	30137	29357	28497	54432	46652	45985	44412	41071	40873
151	151_S73	P.RyeGrassLeaf	150N	117.32	1.86	21117.6	180	278063	241584	238689	239406	217271	215884	69618	57156	56893	56811	53023	52934	103135	87667	86788	86486	76074	71246
152	152_S84	P.RyeGrassLeaf	150N	119.01	1.85	21421.8	180	431789	374184	372398	372873	341722	340237	43082	33934	33847	33829	31792	31737	112972	92309	91315	91308	69388	68188
153	153_S8	Faecal	300N	36.82	2.04	6627.6	180	114406	99979	95622	95309	84866	75605	78842	67219	67073	67140	64516	61056	158462	120986	119890	118631	84808	84385
154	154_S19	Faecal	150N	57.48	1.85	10346.4	180	113998	97096	92206	91720	80512	72129	112116	95214	94912	94778	91909	78676	128569	86355	85477	84610	65101	64484
155	155_S30	P.RyeGrassRoot	300N	89.51	1.91	16111.8	180	75745	65398	59427	58808	51599	50101	91885	74115	73690	73463	68063	66102	100273	87151	86221	85944	73081	70215
156	156_S41	Faecal	150N	53.73	1.94	9671.4	180	88200	75551	70698	70515	60971	56530	90229	77123	76869	76902	74364	70006	133313	101807	100897	99524	84068	83711
157	157_S52	P.RyeGrassRoot	0N	48.38	1.87	8708.4	180	106904	93432	84320	83946	73400	72058	49239	41567	41116	41220	40013	39172	117637	94896	93674	93352	81093	80080
158	158_S63	Faecal	0N	35.49	1.9	6388.2	180	134069	116810	112022	111805	97094	79515	133258	110959	110789	110812	105683	103191	123463	104965	104202	104189	87532	87298
160	160_S85	Faecal	300N	37.75	1.96	6795	180	86082	75053	71801	71379	62968	56657	120482	100121	99959	99856	95505	86521	92125	76452	76036	75485	70977	70977
161	161_S9	Faecal	300N	26.83	1.89	4829.4	180	72779	63849	60024	59783	52049	47095	135980	116013	115618	115574	109188	104313	149913	100209	99219	97792	69158	68250
162	162_S20	Rumen	150N	60	1.94	10800	180	79797	66683	63015	62668	56020	52784	131463	111606	111440	111316	108725	105968	41809	36941	36603	36381	22780	22770
163	163_S31	Faecal	150N	50.33	1.8	9059.4	180	45786	43034	40616	40684	36131	33833	128301	111118	110946	110864	106677	99575	124320	91915	91124	90265	50205	49892
164	164_S42	Faecal	0N	35.29	1.72	6352.2	180	38947	34037	32169	31991	28243	26672	53626	45772	45665	45665	43176	42352	148132	95158	94177	93040	86299	85939
165	165_S53	Faecal	300N	51.94	1.83	9349.2	180	81369	72629	69250	69081	62457	58870	86548	72955	72710	72794	69884	67598	97093	58777	58219	57573	47010	46972
166	166_S64	Faecal	150N	19.15	1.63	3447	180	81879	72352	69424	69516	63332	58351	62962	56062	55932	55948	54103	48426	111020	77057	76471	75490	71771	71644
167	167_S75	BulkSoil	300N	30.68	1.77	5522.4	180	89974	76732	67949	67069	55882	55189	61410	52802	51783	51665	48498	47653	95738	83566	82509	82119	74729	74190
168	168_S86	Faecal	300N	39.59	1.82	7126.2	180	105308	92023	88418	88154	79850	72938	58684	49081	48957	48901	46335	42577	103060	86875	86231	84899	64047	64039
169	169_S10	WhiteCloverRoot	0N	79.39	1.78	14290.2	180	74835	67877	65400	65339	61826	60347	87163	79146	78952	78956	78338	77489	146648	119037	117797	117924	88270	85881
170	170_S21	Faecal	0N	40.91	1.69	7363.8	180	73901	62659	60189	60248	54491	51520	99011	84140	83899	83999	79738	72829	68508	56514	56141	55727	44973	44970
171	171_S32	Rumen	150N	35.97	1.86	6474.6	180	67611	54779	51475	51212	45185	41272	67159	57525	57451	57414	55922	55837	42861	39155	38810	38082	20066	19997
172	172_S43	WhiteCloverRoot	150N	68.06	2.15	12250.8	180	198100	179857	174173	173797	164863	158585	141804	132009	131876	131894	131542	131324	131687	103978	102782	101750	82632	81281
173	173_S54	Rumen	300N	38.72	1.75	6969.6	180	107107	88978	83930	83725	74360	67091	146477	121799	121613	121587	117753	117312	54096	46346	45629	45505	28994	28660
174	174_S65	WhiteCloverLeaf	0N	21.87	1.89	3936.6	180	149128	137271	136604	136658	134837	134364	84450	77815	77774	77566	77387	77387	124848	85680	85044	84289	62263	61993
175	175_S76	WhiteCloverRoot	0N	38.78	1.84	6980.4	180	149499	133539	128125	127914	119446	115432	129312	118898	118729	118684	117484	116746	100929	82196	80950	81147	64333	63906
176	176_S87	Rumen	0N	24.18	1.68	4352.4	180	50920	42634	40249	40139	36336	33630	112900	93741	93572	93574	91186	91049	40979	34538	34162	33761	15860	15802
178	178_S22	WhiteCloverLeaf	0N	44.42	1.67	3997.8	90	97911	88000	86937	86874	85257	85106	157989	140719	140540	140564	139619	139475	111663	80827	80228	79988	44027	43952
179	179_S33	Faecal	150N	13.52	1.84	1216.8	90	82317	71564	69024	68898	62939	55237	61937	53866	53735	53672	51614	50254	124995	97233	96557	96036	77488	77441
180	180_S44	Faecal	150N	17.8	2.86	1602	90	68040	59404	56341	56038	48968	44665	55200	46581	46484	46518	44394	44056	71268	59369	58961	58532	50979	50748
181	181_S55	Rumen	0N	9.88	1.57	889.2	90	46788	37661	34545	34238	29566	27920	147743	120993	120820	120675	116761	114107	47360	40255	39786	39620	25483	25369
182	182_S66	BulkSoil	150N	28.84	1.71	2595.6	90	60518	55050	48482	48033	40199	39807	63741	52773	51731	51761	48431	46823	114503	100869	99556	99444	85434	84699
183	183_S77	Faecal	0N	61.89	1.77	5570.1	90	137325	120317	115292	114819	101607	91293	87881	75897	75591	75650	73559	68900	123530	94016	92887	92767	69471	68925

## Sheet: Table S2
NicheType	TreatmentType	mean ASVs observed	median ASVs observed	sd	max	min	n	AmpliconType
Faecal	RG 0N	572.421	586	153.822	893	335	19	16S
Faecal	RG 150N	549.48	550	188.497	838	27	25	16S
Faecal	RG 300N	582.778	584.5	148.384	834	279	18	16S
Rumen	RG 0N	511.857	518	119.093	742	335	14	16S
Rumen	RG 150N	503.524	479	162.494	790	266	21	16S
Rumen	RG 300N	484.294	412	212.344	986	261	17	16S
P.RyeGrassLeaf	RG 0N	67	73	25.5343	89	39	3	16S
P.RyeGrassLeaf	RG 150N	134	105	93.3595	267	59	4	16S
P.RyeGrassLeaf	RG 300N	89	89	86.267	150	28	2	16S
WhiteCloverLeaf	RG 0N	36.25	36.5	12.79	51	21	4	16S
WhiteCloverLeaf	RG 150N	205.5	177.5	193.302	434	33	4	16S
WhiteCloverLeaf	RG 300N	62	47.5	56.5155	141	12	4	16S
BulkSoil	RG 0N	788	890	271.757	994	480	3	16S
BulkSoil	RG 150N	493	424	203.016	788	336	4	16S
BulkSoil	RG 300N	521.75	412.5	307.067	973	289	4	16S
P.RyeGrassRoot	RG 0N	625.75	712.5	386.845	985	93	4	16S
P.RyeGrassRoot	RG 150N	769.5	758.5	297.696	1117	444	4	16S
P.RyeGrassRoot	RG 300N	757.5	666	210.266	1071	627	4	16S
WhiteCloverRoot	RG 0N	518.5	516.5	187.055	743	298	4	16S
WhiteCloverRoot	RG 150N	612.75	558.5	130.418	806	528	4	16S
WhiteCloverRoot	RG 300N	469.667	397	232.672	730	282	3	16S
Faecal	RG 0N	177.7	160.5	53.4269	286	99	20	ITS
Faecal	RG 150N	171.538	166.5	60.0734	306	90	26	ITS
Faecal	RG 300N	178.944	168	46.1589	291	98	18	ITS
Rumen	RG 0N	117.385	118	31.0578	180	55	13	ITS
Rumen	RG 150N	141.05	117.5	83.5857	398	71	20	ITS
Rumen	RG 300N	126.471	125	30.4838	193	84	17	ITS
P.RyeGrassLeaf	RG 0N	183.667	140	85.3366	282	129	3	ITS
P.RyeGrassLeaf	RG 150N	163	161.5	15.6418	181	148	4	ITS
P.RyeGrassLeaf	RG 300N	150	150	16.9706	162	138	2	ITS
WhiteCloverLeaf	RG 0N	149.25	148.5	34.0429	191	109	4	ITS
WhiteCloverLeaf	RG 150N	143	145	26.4323	169	113	4	ITS
WhiteCloverLeaf	RG 300N	156.25	140	73.3002	259	86	4	ITS
BulkSoil	RG 0N	384.667	411	61.8574	429	314	3	ITS
BulkSoil	RG 150N	293.5	340.5	148.904	407	86	4	ITS
BulkSoil	RG 300N	295	318	172.238	457	87	4	ITS
P.RyeGrassRoot	RG 0N	238.5	252.5	44.3358	275	174	4	ITS
P.RyeGrassRoot	RG 150N	254	254	20.8167	273	235	4	ITS
P.RyeGrassRoot	RG 300N	250.5	254	10.6301	259	235	4	ITS
WhiteCloverRoot	RG 0N	258.25	262	20.7264	279	230	4	ITS
WhiteCloverRoot	RG 150N	247.25	244	33.0895	286	215	4	ITS
WhiteCloverRoot	RG 300N	201.667	207	9.2376	207	191	3	ITS
WhiteCloverLeaf	RG 0N	19.5	20.5	8.34666	27	10	4	18S
WhiteCloverLeaf	RG 300N	21.25	18.5	8.01561	33	15	4	18S
WhiteCloverLeaf	RG 150N	28.25	19.5	21.7926	60	14	4	18S
WhiteCloverRoot	RG 0N	29	29	0	29	29	4	18S
Rumen	RG 0N	35.3571	31.5	12.2764	75	25	14	18S
WhiteCloverRoot	RG 300N	38.6667	38	6.02771	45	33	3	18S
WhiteCloverRoot	RG 150N	41.5	36	25.8392	76	18	4	18S
Rumen	RG 300N	49.2353	38	41.904	209	29	17	18S
P.RyeGrassLeaf	RG 300N	51	51	1.41421	52	50	2	18S
P.RyeGrassLeaf	RG 150N	51	38.5	36.1017	104	23	4	18S
P.RyeGrassLeaf	RG 0N	51	52	9.53939	60	41	3	18S
Faecal	RG 0N	60.1	53.5	23.5482	102	20	20	18S
Faecal	RG 150N	64.125	61	31.0025	179	10	24	18S
Faecal	RG 300N	68.5556	66.5	25.3939	113	34	18	18S
Rumen	RG 150N	69.2857	38	95.5851	433	27	21	18S
P.RyeGrassRoot	RG 0N	85.25	88	25.4477	111	54	4	18S
P.RyeGrassRoot	RG 300N	113.75	110.5	46.4354	166	68	4	18S
P.RyeGrassRoot	RG 150N	145	165	40.8534	172	98	3	18S
BulkSoil	RG 150N	184.5	179	166.264	344	36	4	18S
BulkSoil	RG 300N	235.75	234	231.88	443	32	4	18S
BulkSoil	RG 0N	357.333	349	18.9297	379	344	3	18S

## Sheet: Table_S3a_16S
SampleType	TreatmentType	Phylum	Niche_type	sum_Abundance	niche_sum_Abundance	Relative_abunance
BulkSoil	RG 0N	Verrucomicrobia	Soil	0.680681	2.92582	23.2646
BulkSoil	RG 0N	Gemmatimonadetes	Soil	0.128351	2.92582	4.38682
BulkSoil	RG 0N	Actinobacteria	Soil	0.320745	2.92582	10.9626
BulkSoil	RG 0N	Proteobacteria	Soil	0.987055	2.92582	33.736
BulkSoil	RG 0N	Firmicutes	Soil	0.112302	2.92582	3.8383
BulkSoil	RG 0N	Acidobacteria	Soil	0.293867	2.92582	10.0439
BulkSoil	RG 0N	Planctomycetes	Soil	0.115853	2.92582	3.95968
BulkSoil	RG 0N	Bacteroidetes	Soil	0.286967	2.92582	9.80808
BulkSoil	RG 150N	Gemmatimonadetes	Soil	0.0727328	3.93875	1.8466
BulkSoil	RG 150N	Bacteroidetes	Soil	0.836309	3.93875	21.2328
BulkSoil	RG 150N	Verrucomicrobia	Soil	0.533885	3.93875	13.5547
BulkSoil	RG 150N	Cyanobacteria	Soil	0.0108086	3.93875	0.274418
BulkSoil	RG 150N	Fibrobacteres	Soil	0.0339271	3.93875	0.861368
BulkSoil	RG 150N	Thaumarchaeota	Soil	0.0112347	3.93875	0.285236
BulkSoil	RG 150N	Firmicutes	Soil	0.490034	3.93875	12.4414
BulkSoil	RG 150N	Acidobacteria	Soil	0.234807	3.93875	5.96145
BulkSoil	RG 150N	Proteobacteria	Soil	1.19214	3.93875	30.267
BulkSoil	RG 150N	Actinobacteria	Soil	0.359701	3.93875	9.13236
BulkSoil	RG 150N	Euryarchaeota	Soil	0.0397318	3.93875	1.00874
BulkSoil	RG 150N	Spirochaetes	Soil	0.0223179	3.93875	0.566623
BulkSoil	RG 150N	Planctomycetes	Soil	0.0786108	3.93875	1.99583
BulkSoil	RG 150N	Chloroflexi	Soil	0.0225082	3.93875	0.571456
BulkSoil	RG 300N	Cyanobacteria	Soil	0.0126139	3.95761	0.318724
BulkSoil	RG 300N	Planctomycetes	Soil	0.100551	3.95761	2.54069
BulkSoil	RG 300N	Verrucomicrobia	Soil	0.376474	3.95761	9.51264
BulkSoil	RG 300N	Actinobacteria	Soil	0.471916	3.95761	11.9243
BulkSoil	RG 300N	Proteobacteria	Soil	1.5003	3.95761	37.9092
BulkSoil	RG 300N	Firmicutes	Soil	0.223595	3.95761	5.64974
BulkSoil	RG 300N	Patescibacteria	Soil	0.0168185	3.95761	0.424966
BulkSoil	RG 300N	Fibrobacteres	Soil	0.134248	3.95761	3.39214
BulkSoil	RG 300N	Tenericutes	Soil	0.012714	3.95761	0.321254
BulkSoil	RG 300N	Gemmatimonadetes	Soil	0.0974572	3.95761	2.46252
BulkSoil	RG 300N	Kiritimatiellaeota	Soil	0.0149164	3.95761	0.376904
BulkSoil	RG 300N	Euryarchaeota	Soil	0.0237261	3.95761	0.599505
BulkSoil	RG 300N	Bacteroidetes	Soil	0.740451	3.95761	18.7095
BulkSoil	RG 300N	Acidobacteria	Soil	0.168863	3.95761	4.2668
BulkSoil	RG 300N	Spirochaetes	Soil	0.0629693	3.95761	1.59109
Faecal	RG 0N	Spirochaetes	Animal	0.0842779	18.3433	0.459449
Faecal	RG 0N	Firmicutes	Animal	10.4284	18.3433	56.8513
Faecal	RG 0N	Kiritimatiellaeota	Animal	0.361728	18.3433	1.97199
Faecal	RG 0N	Proteobacteria	Animal	0.26609	18.3433	1.45061
Faecal	RG 0N	Lentisphaerae	Animal	0.0228606	18.3433	0.124627
Faecal	RG 0N	Verrucomicrobia	Animal	0.0590955	18.3433	0.322165
Faecal	RG 0N	Cyanobacteria	Animal	0.150934	18.3433	0.822829
Faecal	RG 0N	Bacteroidetes	Animal	6.88617	18.3433	37.5406
Faecal	RG 0N	Tenericutes	Animal	0.0412778	18.3433	0.22503
Faecal	RG 0N	Fibrobacteres	Animal	0.0424559	18.3433	0.231452
Faecal	RG 150N	Acidobacteria	Animal	0.085034	24.2389	0.350816
Faecal	RG 150N	Proteobacteria	Animal	1.57798	24.2389	6.51011
Faecal	RG 150N	Euryarchaeota	Animal	0.106912	24.2389	0.441077
Faecal	RG 150N	Spirochaetes	Animal	0.29873	24.2389	1.23244
Faecal	RG 150N	Patescibacteria	Animal	0.0272709	24.2389	0.112509
Faecal	RG 150N	Gemmatimonadetes	Animal	0.0479709	24.2389	0.197909
Faecal	RG 150N	Chloroflexi	Animal	0.0157166	24.2389	0.0648406
Faecal	RG 150N	Firmicutes	Animal	12.2605	24.2389	50.5819
Faecal	RG 150N	Tenericutes	Animal	0.0384649	24.2389	0.158691
Faecal	RG 150N	Cyanobacteria	Animal	0.261272	24.2389	1.0779
Faecal	RG 150N	Bacteroidetes	Animal	8.57021	24.2389	35.3573
Faecal	RG 150N	Actinobacteria	Animal	0.140207	24.2389	0.578437
Faecal	RG 150N	Verrucomicrobia	Animal	0.29316	24.2389	1.20946
Faecal	RG 150N	Kiritimatiellaeota	Animal	0.180902	24.2389	0.746331
Faecal	RG 150N	Fibrobacteres	Animal	0.209188	24.2389	0.863024
Faecal	RG 150N	Planctomycetes	Animal	0.125381	24.2389	0.517273
Faecal	RG 300N	Cyanobacteria	Animal	0.141286	17.5569	0.804735
Faecal	RG 300N	Bacteroidetes	Animal	6.74644	17.5569	38.4262
Faecal	RG 300N	Spirochaetes	Animal	0.162348	17.5569	0.924698
Faecal	RG 300N	Tenericutes	Animal	0.0985313	17.5569	0.561212
Faecal	RG 300N	Patescibacteria	Animal	0.0116023	17.5569	0.0660842
Faecal	RG 300N	Verrucomicrobia	Animal	0.0292716	17.5569	0.166725
Faecal	RG 300N	Kiritimatiellaeota	Animal	0.259322	17.5569	1.47704
Faecal	RG 300N	Firmicutes	Animal	9.82194	17.5569	55.9436
Faecal	RG 300N	Fibrobacteres	Animal	0.105754	17.5569	0.60235
Faecal	RG 300N	Lentisphaerae	Animal	0.0213393	17.5569	0.121544
Faecal	RG 300N	Euryarchaeota	Animal	0.0859823	17.5569	0.489736
Faecal	RG 300N	Proteobacteria	Animal	0.0730531	17.5569	0.416094
P.RyeGrassLeaf	RG 0N	Acidobacteria	Plants	0.0116959	2.98436	0.391906
P.RyeGrassLeaf	RG 0N	Verrucomicrobia	Plants	0.0405037	2.98436	1.3572
P.RyeGrassLeaf	RG 0N	Actinobacteria	Plants	0.10945	2.98436	3.66744
P.RyeGrassLeaf	RG 0N	Bacteroidetes	Plants	0.222421	2.98436	7.45287
P.RyeGrassLeaf	RG 0N	Proteobacteria	Plants	2.56871	2.98436	86.0724
P.RyeGrassLeaf	RG 0N	Planctomycetes	Plants	0.0163743	2.98436	0.548669
P.RyeGrassLeaf	RG 0N	Firmicutes	Plants	0.0152047	2.98436	0.509478
P.RyeGrassLeaf	RG 150N	Proteobacteria	Plants	3.1821	3.95593	80.4387
P.RyeGrassLeaf	RG 150N	Actinobacteria	Plants	0.233569	3.95593	5.90428
P.RyeGrassLeaf	RG 150N	Bacteroidetes	Plants	0.51587	3.95593	13.0404
P.RyeGrassLeaf	RG 150N	Verrucomicrobia	Plants	0.0121951	3.95593	0.308275
P.RyeGrassLeaf	RG 150N	Firmicutes	Plants	0.0121951	3.95593	0.308275
P.RyeGrassLeaf	RG 300N	Bacteroidetes	Plants	0.290805	1.99388	14.5849
P.RyeGrassLeaf	RG 300N	Verrucomicrobia	Plants	0.0104895	1.99388	0.526085
P.RyeGrassLeaf	RG 300N	Actinobacteria	Plants	0.0828655	1.99388	4.15599
P.RyeGrassLeaf	RG 300N	Firmicutes	Plants	0.0105634	1.99388	0.52979
P.RyeGrassLeaf	RG 300N	Proteobacteria	Plants	1.59916	1.99388	80.2033
P.RyeGrassRoot	RG 0N	Actinobacteria	Plants	0.437445	3.94482	11.0891
P.RyeGrassRoot	RG 0N	Chloroflexi	Plants	0.0164224	3.94482	0.416302
P.RyeGrassRoot	RG 0N	Planctomycetes	Plants	0.0515436	3.94482	1.30661
P.RyeGrassRoot	RG 0N	Proteobacteria	Plants	2.24802	3.94482	56.9866
P.RyeGrassRoot	RG 0N	Acidobacteria	Plants	0.0740772	3.94482	1.87783
P.RyeGrassRoot	RG 0N	Firmicutes	Plants	0.152499	3.94482	3.86579
P.RyeGrassRoot	RG 0N	Verrucomicrobia	Plants	0.200814	3.94482	5.09057
P.RyeGrassRoot	RG 0N	Bacteroidetes	Plants	0.764003	3.94482	19.3672
P.RyeGrassRoot	RG 150N	Chloroflexi	Plants	0.0430248	3.92276	1.0968
P.RyeGrassRoot	RG 150N	Planctomycetes	Plants	0.0748933	3.92276	1.9092
P.RyeGrassRoot	RG 150N	Cyanobacteria	Plants	0.0106426	3.92276	0.271304
P.RyeGrassRoot	RG 150N	Proteobacteria	Plants	2.10511	3.92276	53.664
P.RyeGrassRoot	RG 150N	Firmicutes	Plants	0.0305547	3.92276	0.778909
P.RyeGrassRoot	RG 150N	Acidobacteria	Plants	0.0772132	3.92276	1.96834
P.RyeGrassRoot	RG 150N	Actinobacteria	Plants	0.481674	3.92276	12.279
P.RyeGrassRoot	RG 150N	Bacteroidetes	Plants	0.7752	3.92276	19.7616
P.RyeGrassRoot	RG 150N	Verrucomicrobia	Plants	0.324445	3.92276	8.27084
P.RyeGrassRoot	RG 300N	Acidobacteria	Plants	0.057044	3.89401	1.46491
P.RyeGrassRoot	RG 300N	Firmicutes	Plants	0.636891	3.89401	16.3557
P.RyeGrassRoot	RG 300N	Planctomycetes	Plants	0.0180723	3.89401	0.464104
P.RyeGrassRoot	RG 300N	Actinobacteria	Plants	0.422643	3.89401	10.8537
P.RyeGrassRoot	RG 300N	Verrucomicrobia	Plants	0.176665	3.89401	4.53683
P.RyeGrassRoot	RG 300N	Bacteroidetes	Plants	1.01444	3.89401	26.0513
P.RyeGrassRoot	RG 300N	Proteobacteria	Plants	1.54346	3.89401	39.6367
P.RyeGrassRoot	RG 300N	Chloroflexi	Plants	0.0248019	3.89401	0.636925
Rumen	RG 0N	Cyanobacteria	Animal	0.304017	13.7534	2.21049
Rumen	RG 0N	Patescibacteria	Animal	0.188	13.7534	1.36694
Rumen	RG 0N	Tenericutes	Animal	0.0597199	13.7534	0.43422
Rumen	RG 0N	Verrucomicrobia	Animal	0.0113113	13.7534	0.0822439
Rumen	RG 0N	Spirochaetes	Animal	0.545945	13.7534	3.96954
Rumen	RG 0N	Firmicutes	Animal	3.08913	13.7534	22.4609
Rumen	RG 0N	Euryarchaeota	Animal	0.567299	13.7534	4.1248
Rumen	RG 0N	Kiritimatiellaeota	Animal	0.0259449	13.7534	0.188644
Rumen	RG 0N	Bacteroidetes	Animal	7.98559	13.7534	58.0628
Rumen	RG 0N	Proteobacteria	Animal	0.036561	13.7534	0.265833
Rumen	RG 0N	Fibrobacteres	Animal	0.939853	13.7534	6.83362
Rumen	RG 150N	Spirochaetes	Animal	0.581471	20.6045	2.82206
Rumen	RG 150N	Tenericutes	Animal	0.113989	20.6045	0.553225
Rumen	RG 150N	Gemmatimonadetes	Animal	0.108302	20.6045	0.525625
Rumen	RG 150N	Verrucomicrobia	Animal	0.575805	20.6045	2.79456
Rumen	RG 150N	Patescibacteria	Animal	0.0535113	20.6045	0.259707
Rumen	RG 150N	Acidobacteria	Animal	0.0826414	20.6045	0.401084
Rumen	RG 150N	Actinobacteria	Animal	0.168206	20.6045	0.816356
Rumen	RG 150N	Fibrobacteres	Animal	1.05077	20.6045	5.09974
Rumen	RG 150N	Kiritimatiellaeota	Animal	0.10907	20.6045	0.529351
Rumen	RG 150N	Euryarchaeota	Animal	0.390634	20.6045	1.89587
Rumen	RG 150N	Bacteroidetes	Animal	11.1074	20.6045	53.9076
Rumen	RG 150N	Firmicutes	Animal	5.08186	20.6045	24.6638
Rumen	RG 150N	Cyanobacteria	Animal	0.281194	20.6045	1.36472
Rumen	RG 150N	Planctomycetes	Animal	0.0441749	20.6045	0.214395
Rumen	RG 150N	Proteobacteria	Animal	0.855479	20.6045	4.1519
Rumen	RG 300N	Fibrobacteres	Animal	0.805072	16.6513	4.83489
Rumen	RG 300N	Euryarchaeota	Animal	0.486411	16.6513	2.92116
Rumen	RG 300N	Tenericutes	Animal	0.0885425	16.6513	0.531745
Rumen	RG 300N	Elusimicrobia	Animal	0.011163	16.6513	0.0670397
Rumen	RG 300N	Patescibacteria	Animal	0.107758	16.6513	0.647147
Rumen	RG 300N	Proteobacteria	Animal	0.12434	16.6513	0.746726
Rumen	RG 300N	Epsilonbacteraeota	Animal	0.0104526	16.6513	0.0627735
Rumen	RG 300N	Firmicutes	Animal	3.79742	16.6513	22.8055
Rumen	RG 300N	Verrucomicrobia	Animal	0.0189771	16.6513	0.113967
Rumen	RG 300N	Omnitrophicaeota	Animal	0.0272986	16.6513	0.163942
Rumen	RG 300N	Actinobacteria	Animal	0.0153031	16.6513	0.0919031
Rumen	RG 300N	Bacteroidetes	Animal	10.2184	16.6513	61.3672
Rumen	RG 300N	Spirochaetes	Animal	0.481123	16.6513	2.8894
Rumen	RG 300N	Cyanobacteria	Animal	0.321225	16.6513	1.92913
Rumen	RG 300N	Kiritimatiellaeota	Animal	0.137778	16.6513	0.827429
WhiteCloverLeaf	RG 0N	Actinobacteria	Plants	0.0184211	3.9646	0.464639
WhiteCloverLeaf	RG 0N	Verrucomicrobia	Plants	0.0227548	3.9646	0.57395
WhiteCloverLeaf	RG 0N	Bacteroidetes	Plants	0.0770476	3.9646	1.94339
WhiteCloverLeaf	RG 0N	Proteobacteria	Plants	3.84637	3.9646	97.018
WhiteCloverLeaf	RG 150N	Fibrobacteres	Plants	0.0189151	3.92138	0.482359
WhiteCloverLeaf	RG 150N	Actinobacteria	Plants	0.0252809	3.92138	0.644694
WhiteCloverLeaf	RG 150N	Spirochaetes	Plants	0.015012	3.92138	0.382825
WhiteCloverLeaf	RG 150N	Firmicutes	Plants	1.16691	3.92138	29.7576
WhiteCloverLeaf	RG 150N	Proteobacteria	Plants	2.03209	3.92138	51.8209
WhiteCloverLeaf	RG 150N	Kiritimatiellaeota	Plants	0.0147118	3.92138	0.375168
WhiteCloverLeaf	RG 150N	Euryarchaeota	Plants	0.0105084	3.92138	0.267977
WhiteCloverLeaf	RG 150N	Bacteroidetes	Plants	0.637948	3.92138	16.2685
WhiteCloverLeaf	RG 300N	Proteobacteria	Plants	3.56064	3.96521	89.7971
WhiteCloverLeaf	RG 300N	Actinobacteria	Plants	0.15245	3.96521	3.84469
WhiteCloverLeaf	RG 300N	Bacteroidetes	Plants	0.183824	3.96521	4.63592
WhiteCloverLeaf	RG 300N	Verrucomicrobia	Plants	0.0323786	3.96521	0.816568
WhiteCloverLeaf	RG 300N	Firmicutes	Plants	0.0359138	3.96521	0.905724
WhiteCloverRoot	RG 0N	Actinobacteria	Plants	0.263481	3.93346	6.69845
WhiteCloverRoot	RG 0N	Firmicutes	Plants	0.0273409	3.93346	0.695085
WhiteCloverRoot	RG 0N	Proteobacteria	Plants	3.30193	3.93346	83.9448
WhiteCloverRoot	RG 0N	Acidobacteria	Plants	0.0121766	3.93346	0.309564
WhiteCloverRoot	RG 0N	Planctomycetes	Plants	0.0120382	3.93346	0.306046
WhiteCloverRoot	RG 0N	Bacteroidetes	Plants	0.222695	3.93346	5.66156
WhiteCloverRoot	RG 0N	Verrucomicrobia	Plants	0.0937932	3.93346	2.3845
WhiteCloverRoot	RG 150N	Chloroflexi	Plants	0.011324	3.94391	0.287128
WhiteCloverRoot	RG 150N	Proteobacteria	Plants	2.94185	3.94391	74.5922
WhiteCloverRoot	RG 150N	Planctomycetes	Plants	0.0107542	3.94391	0.272678
WhiteCloverRoot	RG 150N	Bacteroidetes	Plants	0.350523	3.94391	8.88773
WhiteCloverRoot	RG 150N	Actinobacteria	Plants	0.358762	3.94391	9.09662
WhiteCloverRoot	RG 150N	Firmicutes	Plants	0.0667683	3.94391	1.69295
WhiteCloverRoot	RG 150N	Acidobacteria	Plants	0.0669872	3.94391	1.6985
WhiteCloverRoot	RG 150N	Gemmatimonadetes	Plants	0.0112987	3.94391	0.286484
WhiteCloverRoot	RG 150N	Verrucomicrobia	Plants	0.125641	3.94391	3.1857
WhiteCloverRoot	RG 300N	Cyanobacteria	Plants	0.0204927	2.9279	0.699912
WhiteCloverRoot	RG 300N	Bacteroidetes	Plants	0.702396	2.9279	23.9898
WhiteCloverRoot	RG 300N	Proteobacteria	Plants	1.72189	2.9279	58.8099
WhiteCloverRoot	RG 300N	Kiritimatiellaeota	Plants	0.0212557	2.9279	0.725972
WhiteCloverRoot	RG 300N	Actinobacteria	Plants	0.204987	2.9279	7.00118
WhiteCloverRoot	RG 300N	Fibrobacteres	Plants	0.0335731	2.9279	1.14666
WhiteCloverRoot	RG 300N	Firmicutes	Plants	0.156735	2.9279	5.35314
WhiteCloverRoot	RG 300N	Verrucomicrobia	Plants	0.0665653	2.9279	2.27349

## Sheet: Table_S3b_18S
SampleType	TreatmentType	Phylum	Niche_type	sum_Abundance	niche_sum_Abundance	Relative_abunance
BulkSoil	RG 0N	Arthropoda	Soil	0.0908071	2.95214	3.07598
BulkSoil	RG 0N	Annelida	Soil	0.026141	2.95214	0.885494
BulkSoil	RG 0N	Mucoromycota	Soil	0.108227	2.95214	3.66607
BulkSoil	RG 0N	Peronosporomycetes	Soil	0.0440637	2.95214	1.4926
BulkSoil	RG 0N	Basidiomycota	Soil	0.191047	2.95214	6.47149
BulkSoil	RG 0N	Ascomycota	Soil	0.17975	2.95214	6.08882
BulkSoil	RG 0N	Ciliophora	Soil	0.0731544	2.95214	2.47801
BulkSoil	RG 0N	Cercozoa	Soil	0.0966437	2.95214	3.27369
BulkSoil	RG 0N	Ochrophyta	Soil	0.0436154	2.95214	1.47742
BulkSoil	RG 0N	Apicomplexa	Soil	0.0512457	2.95214	1.73589
BulkSoil	RG 0N	Phragmoplastophyta	Soil	2.04744	2.95214	69.3545
BulkSoil	RG 150N	Ascomycota	Soil	0.0956559	3.92082	2.43969
BulkSoil	RG 150N	Mucoromycota	Soil	0.0753964	3.92082	1.92298
BulkSoil	RG 150N	Ciliophora	Soil	1.01891	3.92082	25.9872
BulkSoil	RG 150N	Annelida	Soil	0.026906	3.92082	0.686235
BulkSoil	RG 150N	Arthropoda	Soil	0.119333	3.92082	3.04357
BulkSoil	RG 150N	Cercozoa	Soil	0.0687317	3.92082	1.75299
BulkSoil	RG 150N	Basidiomycota	Soil	0.125633	3.92082	3.20424
BulkSoil	RG 150N	Phragmoplastophyta	Soil	2.36212	3.92082	60.2457
BulkSoil	RG 150N	Peronosporomycetes	Soil	0.0172741	3.92082	0.440575
BulkSoil	RG 150N	Ochrophyta	Soil	0.0108529	3.92082	0.276801
BulkSoil	RG 300N	Mucoromycota	Soil	0.0813644	3.9292	2.07076
BulkSoil	RG 300N	Arthropoda	Soil	0.0353358	3.9292	0.899313
BulkSoil	RG 300N	Ascomycota	Soil	0.102378	3.9292	2.60557
BulkSoil	RG 300N	Annelida	Soil	0.0167778	3.9292	0.427002
BulkSoil	RG 300N	Cercozoa	Soil	0.0746043	3.9292	1.89871
BulkSoil	RG 300N	Basidiomycota	Soil	0.109291	3.9292	2.7815
BulkSoil	RG 300N	Phragmoplastophyta	Soil	2.40803	3.9292	61.2856
BulkSoil	RG 300N	Ciliophora	Soil	1.00577	3.9292	25.5973
BulkSoil	RG 300N	Ochrophyta	Soil	0.0144513	3.9292	0.367791
BulkSoil	RG 300N	Apicomplexa	Soil	0.0550953	3.9292	1.4022
BulkSoil	RG 300N	Peronosporomycetes	Soil	0.0261005	3.9292	0.664271
Faecal	RG 0N	Mucoromycota	Animal	0.223552	19.7372	1.13264
Faecal	RG 0N	Parabasalia	Animal	4.31967	19.7372	21.8859
Faecal	RG 0N	Ciliophora	Animal	12.8116	19.7372	64.9106
Faecal	RG 0N	Incertae_Sedis	Animal	0.527236	19.7372	2.67128
Faecal	RG 0N	Vertebrata	Animal	0.12342	19.7372	0.625314
Faecal	RG 0N	Neocallimastigomycota	Animal	0.102666	19.7372	0.520163
Faecal	RG 0N	Phragmoplastophyta	Animal	1.10852	19.7372	5.61638
Faecal	RG 0N	Ascomycota	Animal	0.520622	19.7372	2.63777
Faecal	RG 150N	Parabasalia	Animal	5.24563	23.6544	22.1762
Faecal	RG 150N	Arthropoda	Animal	0.0155141	23.6544	0.0655868
Faecal	RG 150N	Neocallimastigomycota	Animal	0.0778502	23.6544	0.329116
Faecal	RG 150N	Ciliophora	Animal	13.3762	23.6544	56.5487
Faecal	RG 150N	Incertae_Sedis	Animal	0.208555	23.6544	0.881676
Faecal	RG 150N	Cercozoa	Animal	0.0216258	23.6544	0.091424
Faecal	RG 150N	Vertebrata	Animal	0.038338	23.6544	0.162076
Faecal	RG 150N	Phragmoplastophyta	Animal	3.39052	23.6544	14.3336
Faecal	RG 150N	Mucoromycota	Animal	0.546172	23.6544	2.30897
Faecal	RG 150N	Apicomplexa	Animal	0.0141371	23.6544	0.0597653
Faecal	RG 150N	Basidiomycota	Animal	0.0430379	23.6544	0.181945
Faecal	RG 150N	Ochrophyta	Animal	0.0111975	23.6544	0.0473381
Faecal	RG 150N	Ascomycota	Animal	0.665566	23.6544	2.81371
Faecal	RG 300N	Neocallimastigomycota	Animal	0.120283	17.7383	0.678096
Faecal	RG 300N	Ciliophora	Animal	10.1198	17.7383	57.0503
Faecal	RG 300N	Parabasalia	Animal	4.80989	17.7383	27.1158
Faecal	RG 300N	Phragmoplastophyta	Animal	0.633832	17.7383	3.57323
Faecal	RG 300N	Incertae_Sedis	Animal	0.330815	17.7383	1.86497
Faecal	RG 300N	Arthropoda	Animal	0.02312	17.7383	0.130339
Faecal	RG 300N	Mucoromycota	Animal	0.819741	17.7383	4.62129
Faecal	RG 300N	Vertebrata	Animal	0.0107807	17.7383	0.0607761
Faecal	RG 300N	Ascomycota	Animal	0.8701	17.7383	4.90519
P.RyeGrassLeaf	RG 0N	Basidiomycota	Plants	0.0596143	2.97546	2.00353
P.RyeGrassLeaf	RG 0N	Ascomycota	Plants	0.0163639	2.97546	0.549963
P.RyeGrassLeaf	RG 0N	Phragmoplastophyta	Plants	2.89948	2.97546	97.4465
P.RyeGrassLeaf	RG 150N	Basidiomycota	Plants	0.127605	3.958	3.22397
P.RyeGrassLeaf	RG 150N	Phragmoplastophyta	Plants	3.78009	3.958	95.5049
P.RyeGrassLeaf	RG 150N	Ascomycota	Plants	0.050313	3.958	1.27117
P.RyeGrassLeaf	RG 300N	Ascomycota	Plants	0.0349666	1.99291	1.75455
P.RyeGrassLeaf	RG 300N	Phragmoplastophyta	Plants	1.90792	1.99291	95.7352
P.RyeGrassLeaf	RG 300N	Basidiomycota	Plants	0.0500268	1.99291	2.51024
P.RyeGrassRoot	RG 0N	Basidiomycota	Plants	0.123973	3.95652	3.13339
P.RyeGrassRoot	RG 0N	Phragmoplastophyta	Plants	3.68864	3.95652	93.2294
P.RyeGrassRoot	RG 0N	Ascomycota	Plants	0.143906	3.95652	3.63718
P.RyeGrassRoot	RG 150N	Annelida	Plants	0.0126963	2.94428	0.43122
P.RyeGrassRoot	RG 150N	Ascomycota	Plants	0.143629	2.94428	4.87824
P.RyeGrassRoot	RG 150N	Basidiomycota	Plants	0.0888429	2.94428	3.01747
P.RyeGrassRoot	RG 150N	Phragmoplastophyta	Plants	2.67772	2.94428	90.9464
P.RyeGrassRoot	RG 150N	Arthropoda	Plants	0.0213941	2.94428	0.726633
P.RyeGrassRoot	RG 300N	Ascomycota	Plants	0.122387	3.95219	3.0967
P.RyeGrassRoot	RG 300N	Basidiomycota	Plants	0.118481	3.95219	2.99786
P.RyeGrassRoot	RG 300N	Ciliophora	Plants	0.0187376	3.95219	0.474106
P.RyeGrassRoot	RG 300N	Phragmoplastophyta	Plants	3.69258	3.95219	93.4313
Rumen	RG 0N	Neocallimastigomycota	Animal	0.0472977	13.8909	0.340495
Rumen	RG 0N	Parabasalia	Animal	0.545519	13.8909	3.92717
Rumen	RG 0N	Ciliophora	Animal	12.9912	13.8909	93.523
Rumen	RG 0N	Incertae_Sedis	Animal	0.0786376	13.8909	0.566109
Rumen	RG 0N	Arthropoda	Animal	0.0877003	13.8909	0.631352
Rumen	RG 0N	Phragmoplastophyta	Animal	0.0391618	13.8909	0.281925
Rumen	RG 0N	Mucoromycota	Animal	0.0417517	13.8909	0.300569
Rumen	RG 0N	Ascomycota	Animal	0.0596453	13.8909	0.429384
Rumen	RG 150N	Annelida	Animal	0.0732378	20.7334	0.353236
Rumen	RG 150N	Ciliophora	Animal	18.4669	20.7334	89.0686
Rumen	RG 150N	Neocallimastigomycota	Animal	0.0440706	20.7334	0.212559
Rumen	RG 150N	Peronosporomycetes	Animal	0.0282633	20.7334	0.136318
Rumen	RG 150N	Ascomycota	Animal	0.133871	20.7334	0.645679
Rumen	RG 150N	Cercozoa	Animal	0.0571104	20.7334	0.275452
Rumen	RG 150N	Apicomplexa	Animal	0.03303	20.7334	0.159308
Rumen	RG 150N	Basidiomycota	Animal	0.0906585	20.7334	0.437259
Rumen	RG 150N	Arthropoda	Animal	0.0127594	20.7334	0.0615404
Rumen	RG 150N	Phragmoplastophyta	Animal	1.42686	20.7334	6.88194
Rumen	RG 150N	Nematoda	Animal	0.0117001	20.7334	0.0564314
Rumen	RG 150N	Parabasalia	Animal	0.226677	20.7334	1.09329
Rumen	RG 150N	Ochrophyta	Animal	0.0262892	20.7334	0.126796
Rumen	RG 150N	Mucoromycota	Animal	0.101932	20.7334	0.491635
Rumen	RG 300N	Chlorophyta_ph	Animal	0.0381138	16.8828	0.225755
Rumen	RG 300N	Parabasalia	Animal	0.0574489	16.8828	0.340281
Rumen	RG 300N	Ascomycota	Animal	0.0539713	16.8828	0.319683
Rumen	RG 300N	Basidiomycota	Animal	0.117123	16.8828	0.693744
Rumen	RG 300N	Incertae_Sedis	Animal	0.0186396	16.8828	0.110406
Rumen	RG 300N	Ciliophora	Animal	16.3391	16.8828	96.7799
Rumen	RG 300N	Phragmoplastophyta	Animal	0.110219	16.8828	0.652846
Rumen	RG 300N	Neocallimastigomycota	Animal	0.057854	16.8828	0.34268
Rumen	RG 300N	Euglenozoa	Animal	0.0386702	16.8828	0.229051
Rumen	RG 300N	Mucoromycota	Animal	0.0344971	16.8828	0.204333
Rumen	RG 300N	Ochrophyta	Animal	0.0171095	16.8828	0.101343
WhiteCloverLeaf	RG 0N	Phragmoplastophyta	Plants	3.99032	3.99032	100
WhiteCloverLeaf	RG 150N	Phragmoplastophyta	Plants	2.98988	3.97378	75.2402
WhiteCloverLeaf	RG 150N	Ciliophora	Plants	0.983897	3.97378	24.7598
WhiteCloverLeaf	RG 300N	Phragmoplastophyta	Plants	3.98836	3.98836	100
WhiteCloverRoot	RG 0N	Phragmoplastophyta	Plants	3.97742	3.97742	100
WhiteCloverRoot	RG 150N	Phragmoplastophyta	Plants	3.97704	3.97704	100
WhiteCloverRoot	RG 300N	Ciliophora	Plants	0.0710341	2.98071	2.38313
WhiteCloverRoot	RG 300N	Phragmoplastophyta	Plants	2.90967	2.98071	97.6169

## Sheet: Table_S3c_ITS
SampleType	TreatmentType	Phylum	Niche_type	sum_Abundance	niche_sum_Abundance	Relative_abunance
BulkSoil	RG 0N	p__Ascomycota	Soil	1.19968	2.9826	40.2225
BulkSoil	RG 0N	p__Glomeromycota	Soil	0.469777	2.9826	15.7505
BulkSoil	RG 0N	p__Mortierellomycota	Soil	0.511913	2.9826	17.1633
BulkSoil	RG 0N	p__Basidiomycota	Soil	0.801239	2.9826	26.8637
BulkSoil	RG 150N	p__Basidiomycota	Soil	1.02453	3.98665	25.6989
BulkSoil	RG 150N	p__Neocallimastigomycota	Soil	0.8866	3.98665	22.2392
BulkSoil	RG 150N	p__Glomeromycota	Soil	0.359267	3.98665	9.01175
BulkSoil	RG 150N	p__Ascomycota	Soil	1.23482	3.98665	30.9738
BulkSoil	RG 150N	p__Rozellomycota	Soil	0.0114367	3.98665	0.286876
BulkSoil	RG 150N	p__Mortierellomycota	Soil	0.470004	3.98665	11.7895
BulkSoil	RG 300N	p__Neocallimastigomycota	Soil	0.812444	3.98527	20.3862
BulkSoil	RG 300N	p__Basidiomycota	Soil	1.03126	3.98527	25.8768
BulkSoil	RG 300N	p__Ascomycota	Soil	1.40228	3.98527	35.1866
BulkSoil	RG 300N	p__Glomeromycota	Soil	0.329228	3.98527	8.26112
BulkSoil	RG 300N	p__Mortierellomycota	Soil	0.410058	3.98527	10.2893
Faecal	RG 0N	p__Ascomycota	Animal	16.2646	19.9298	81.6097
Faecal	RG 0N	p__Neocallimastigomycota	Animal	1.32656	19.9298	6.65617
Faecal	RG 0N	p__Mortierellomycota	Animal	0.175418	19.9298	0.880179
Faecal	RG 0N	p__Basidiomycota	Animal	2.16316	19.9298	10.8539
Faecal	RG 150N	p__Ascomycota	Animal	20.0072	25.8872	77.286
Faecal	RG 150N	p__Basidiomycota	Animal	2.57531	25.8872	9.94817
Faecal	RG 150N	p__Neocallimastigomycota	Animal	2.94438	25.8872	11.3739
Faecal	RG 150N	p__Mortierellomycota	Animal	0.117856	25.8872	0.455266
Faecal	RG 150N	p__Glomeromycota	Animal	0.24248	25.8872	0.936677
Faecal	RG 300N	p__Ascomycota	Animal	14.3188	17.9445	79.7949
Faecal	RG 300N	p__Mortierellomycota	Animal	0.0313188	17.9445	0.174531
Faecal	RG 300N	p__Basidiomycota	Animal	1.9581	17.9445	10.912
Faecal	RG 300N	p__Neocallimastigomycota	Animal	1.63629	17.9445	9.11859
P.RyeGrassLeaf	RG 0N	p__Glomeromycota	Plants	0.035063	2.99208	1.17186
P.RyeGrassLeaf	RG 0N	p__Mortierellomycota	Plants	0.0447355	2.99208	1.49513
P.RyeGrassLeaf	RG 0N	p__Basidiomycota	Plants	1.14081	2.99208	38.1276
P.RyeGrassLeaf	RG 0N	p__Ascomycota	Plants	1.77147	2.99208	59.2055
P.RyeGrassLeaf	RG 150N	p__Basidiomycota	Plants	0.834849	3.9947	20.8989
P.RyeGrassLeaf	RG 150N	p__Ascomycota	Plants	3.15985	3.9947	79.1011
P.RyeGrassLeaf	RG 300N	p__Ascomycota	Plants	1.46413	1.9953	73.3789
P.RyeGrassLeaf	RG 300N	p__Basidiomycota	Plants	0.53117	1.9953	26.6211
P.RyeGrassRoot	RG 0N	p__Ascomycota	Plants	2.53846	3.99088	63.6064
P.RyeGrassRoot	RG 0N	p__Mortierellomycota	Plants	0.108475	3.99088	2.71807
P.RyeGrassRoot	RG 0N	p__Olpidiomycota	Plants	0.0238065	3.99088	0.596522
P.RyeGrassRoot	RG 0N	p__Basidiomycota	Plants	1.22472	3.99088	30.688
P.RyeGrassRoot	RG 0N	p__Glomeromycota	Plants	0.0954211	3.99088	2.39098
P.RyeGrassRoot	RG 150N	p__Olpidiomycota	Plants	0.013523	3.96988	0.34064
P.RyeGrassRoot	RG 150N	p__Mortierellomycota	Plants	0.096848	3.96988	2.43957
P.RyeGrassRoot	RG 150N	p__Glomeromycota	Plants	0.100972	3.96988	2.54344
P.RyeGrassRoot	RG 150N	p__Ascomycota	Plants	2.56688	3.96988	64.6589
P.RyeGrassRoot	RG 150N	p__Basidiomycota	Plants	1.19166	3.96988	30.0175
P.RyeGrassRoot	RG 300N	p__Olpidiomycota	Plants	0.0112155	3.96818	0.282636
P.RyeGrassRoot	RG 300N	p__Mortierellomycota	Plants	0.105362	3.96818	2.65517
P.RyeGrassRoot	RG 300N	p__Ascomycota	Plants	2.63525	3.96818	66.4094
P.RyeGrassRoot	RG 300N	p__Glomeromycota	Plants	0.135454	3.96818	3.4135
P.RyeGrassRoot	RG 300N	p__Basidiomycota	Plants	1.0809	3.96818	27.2393
Rumen	RG 0N	p__Basidiomycota	Animal	0.748066	12.9748	5.76555
Rumen	RG 0N	p__Neocallimastigomycota	Animal	7.72434	12.9748	59.5336
Rumen	RG 0N	p__Ascomycota	Animal	4.50235	12.9748	34.7009
Rumen	RG 150N	p__Mortierellomycota	Animal	0.283288	19.9679	1.41872
Rumen	RG 150N	p__Basidiomycota	Animal	1.81831	19.9679	9.1062
Rumen	RG 150N	p__Glomeromycota	Animal	0.336251	19.9679	1.68396
Rumen	RG 150N	p__Neocallimastigomycota	Animal	9.54552	19.9679	47.8044
Rumen	RG 150N	p__Ascomycota	Animal	7.9845	19.9679	39.9867
Rumen	RG 300N	p__Neocallimastigomycota	Animal	8.8374	16.9857	52.0283
Rumen	RG 300N	p__Ascomycota	Animal	6.1147	16.9857	35.999
Rumen	RG 300N	p__Basidiomycota	Animal	2.03365	16.9857	11.9727
WhiteCloverLeaf	RG 0N	p__Ascomycota	Plants	3.28798	3.97619	82.6916
WhiteCloverLeaf	RG 0N	p__Basidiomycota	Plants	0.688216	3.97619	17.3084
WhiteCloverLeaf	RG 150N	p__Ascomycota	Plants	3.12991	3.98966	78.4506
WhiteCloverLeaf	RG 150N	p__Neocallimastigomycota	Plants	0.105225	3.98966	2.63745
WhiteCloverLeaf	RG 150N	p__Basidiomycota	Plants	0.744023	3.98966	18.6488
WhiteCloverLeaf	RG 150N	p__Mortierellomycota	Plants	0.0105	3.98966	0.26318
WhiteCloverLeaf	RG 300N	p__Ascomycota	Plants	3.0519	3.97908	76.6986
WhiteCloverLeaf	RG 300N	p__Glomeromycota	Plants	0.0205555	3.97908	0.516589
WhiteCloverLeaf	RG 300N	p__Mortierellomycota	Plants	0.025168	3.97908	0.632507
WhiteCloverLeaf	RG 300N	p__Basidiomycota	Plants	0.88146	3.97908	22.1523
WhiteCloverRoot	RG 0N	p__Glomeromycota	Plants	0.416826	3.98385	10.4629
WhiteCloverRoot	RG 0N	p__Ascomycota	Plants	1.92479	3.98385	48.3147
WhiteCloverRoot	RG 0N	p__Basidiomycota	Plants	1.48288	3.98385	37.2223
WhiteCloverRoot	RG 0N	p__Mortierellomycota	Plants	0.159359	3.98385	4.00013
WhiteCloverRoot	RG 150N	p__Basidiomycota	Plants	1.56263	3.98978	39.1658
WhiteCloverRoot	RG 150N	p__Glomeromycota	Plants	0.242272	3.98978	6.07233
WhiteCloverRoot	RG 150N	p__Ascomycota	Plants	2.04152	3.98978	51.1687
WhiteCloverRoot	RG 150N	p__Olpidiomycota	Plants	0.0246666	3.98978	0.618245
WhiteCloverRoot	RG 150N	p__Mortierellomycota	Plants	0.118694	3.98978	2.97496
WhiteCloverRoot	RG 300N	p__Basidiomycota	Plants	1.39014	2.98298	46.6024
WhiteCloverRoot	RG 300N	p__Ascomycota	Plants	1.33439	2.98298	44.7336
WhiteCloverRoot	RG 300N	p__Mortierellomycota	Plants	0.0673946	2.98298	2.25931
WhiteCloverRoot	RG 300N	p__Glomeromycota	Plants	0.19105	2.98298	6.40469

## Sheet: Table_S4a_16S
Kingdom	Phylum	Class	Order	Family	Genus	logFC	logCPM	PValue	FDR	Treatment_comparison	ASV	NicheType	x_label
Bacteria	Acidobacteria	Blastocatellia_(Subgroup_4)	Pyrinomonadales	Pyrinomonadaceae	RB41	2.39571	8.67856	0.000259198	0.0175995	0_vs_150NG	ASV604	Faecal	RB41
Bacteria	Actinobacteria	Thermoleophilia	Gaiellales	NA	NA	2.62254	8.81601	0.000118421	0.00953989	0_vs_150NG	ASV342	Faecal	Unclassified_NA
Bacteria	Bacteroidetes	Bacteroidia	Bacteroidales	Bacteroidales_RF16_group	NA	3.49207	9.41762	2.16183e-06	0.000663608	0_vs_150NG	ASV48	Faecal	Unclassified_Bacteroidales_RF16_group
Bacteria	Bacteroidetes	Bacteroidia	Bacteroidales	Bacteroidales_RF16_group	NA	2.30994	8.62946	0.000235932	0.0167371	0_vs_150NG	ASV376	Faecal	Unclassified_Bacteroidales_RF16_group
Bacteria	Bacteroidetes	Bacteroidia	Bacteroidales	Bacteroidales_RF16_group	NA	2.25686	8.45084	0.000178763	0.0132759	0_vs_300NG	ASV48	Faecal	Unclassified_Bacteroidales_RF16_group
Bacteria	Bacteroidetes	Bacteroidia	Bacteroidales	F082	NA	-2.05428	8.64016	3.65233e-05	0.00456829	0_vs_150NG	ASV2001	Faecal	Unclassified_F082
Bacteria	Bacteroidetes	Bacteroidia	Bacteroidales	F082	NA	-2.5289	8.63554	1.14027e-05	0.0020073	0_vs_300NG	ASV2001	Faecal	Unclassified_F082
Bacteria	Bacteroidetes	Bacteroidia	Bacteroidales	F082	NA	2.10169	8.37249	0.00059101	0.0334413	0_vs_300NG	ASV5786	Faecal	Unclassified_F082
Bacteria	Bacteroidetes	Bacteroidia	Bacteroidales	p-2534-18B5_gut_group	NA	-2.41746	8.38139	9.3207e-05	0.034058	0_vs_150NG	ASV246	Rumen	Unclassified_p-2534-18B5_gut_group
Bacteria	Bacteroidetes	Bacteroidia	Bacteroidales	p-2534-18B5_gut_group	NA	-3.09535	8.83925	3.37128e-05	0.0237386	0_vs_300NG	ASV301	Rumen	Unclassified_p-2534-18B5_gut_group
Bacteria	Bacteroidetes	Bacteroidia	Bacteroidales	Prevotellaceae	Prevotella_1	4.62437	10.3421	2.26402e-08	5.38045e-05	0_vs_150NG	ASV10	Faecal	Prevotella_1
Bacteria	Bacteroidetes	Bacteroidia	Bacteroidales	Prevotellaceae	Prevotella_1	4.56275	10.2884	4.12558e-08	6.53629e-05	0_vs_150NG	ASV9	Faecal	Prevotella_1
Bacteria	Bacteroidetes	Bacteroidia	Bacteroidales	Prevotellaceae	Prevotella_1	4.7911	11.4726	1.2294e-07	0.000146084	0_vs_150NG	ASV7	Faecal	Prevotella_1
Bacteria	Bacteroidetes	Bacteroidia	Bacteroidales	Prevotellaceae	Prevotella_1	4.35653	10.1119	2.23471e-07	0.000212431	0_vs_150NG	ASV107	Faecal	Prevotella_1
Bacteria	Bacteroidetes	Bacteroidia	Bacteroidales	Prevotellaceae	Prevotella_1	3.98418	9.80283	4.11601e-07	0.000290115	0_vs_150NG	ASV25	Faecal	Prevotella_1
Bacteria	Bacteroidetes	Bacteroidia	Bacteroidales	Prevotellaceae	Prevotella_1	3.78314	9.64229	7.11442e-07	0.000392863	0_vs_150NG	ASV76	Faecal	Prevotella_1
Bacteria	Bacteroidetes	Bacteroidia	Bacteroidales	Prevotellaceae	Prevotella_1	3.58531	9.48836	8.84231e-07	0.000403042	0_vs_150NG	ASV29	Faecal	Prevotella_1
Bacteria	Bacteroidetes	Bacteroidia	Bacteroidales	Prevotellaceae	Prevotella_1	3.61895	9.51419	9.32771e-07	0.000403042	0_vs_150NG	ASV20	Faecal	Prevotella_1
Bacteria	Bacteroidetes	Bacteroidia	Bacteroidales	Prevotellaceae	Prevotella_1	3.66919	9.55287	1.93447e-06	0.000663608	0_vs_150NG	ASV43	Faecal	Prevotella_1
Bacteria	Bacteroidetes	Bacteroidia	Bacteroidales	Prevotellaceae	Prevotella_1	3.48253	9.41048	2.23271e-06	0.000663608	0_vs_150NG	ASV31	Faecal	Prevotella_1
Bacteria	Bacteroidetes	Bacteroidia	Bacteroidales	Prevotellaceae	Prevotella_1	3.49775	9.42175	2.2339e-06	0.000663608	0_vs_150NG	ASV27	Faecal	Prevotella_1
Bacteria	Bacteroidetes	Bacteroidia	Bacteroidales	Prevotellaceae	Prevotella_1	3.3242	9.29282	3.6205e-06	0.000908196	0_vs_150NG	ASV33	Faecal	Prevotella_1
Bacteria	Bacteroidetes	Bacteroidia	Bacteroidales	Prevotellaceae	Prevotella_1	3.33377	9.29991	3.90874e-06	0.000928913	0_vs_150NG	ASV42	Faecal	Prevotella_1
Bacteria	Bacteroidetes	Bacteroidia	Bacteroidales	Prevotellaceae	Prevotella_1	3.24842	9.23808	5.03262e-06	0.00108727	0_vs_150NG	ASV37	Faecal	Prevotella_1
Bacteria	Bacteroidetes	Bacteroidia	Bacteroidales	Prevotellaceae	Prevotella_1	3.16655	9.17936	7.47557e-06	0.00148047	0_vs_150NG	ASV45	Faecal	Prevotella_1
Bacteria	Bacteroidetes	Bacteroidia	Bacteroidales	Prevotellaceae	Prevotella_1	2.90829	9.00141	1.98791e-05	0.00320577	0_vs_150NG	ASV36	Faecal	Prevotella_1
Bacteria	Bacteroidetes	Bacteroidia	Bacteroidales	Prevotellaceae	Prevotella_1	2.86254	8.97143	2.5051e-05	0.0036645	0_vs_150NG	ASV117	Faecal	Prevotella_1
Bacteria	Bacteroidetes	Bacteroidia	Bacteroidales	Prevotellaceae	Prevotella_1	2.76999	8.91042	2.82433e-05	0.00394825	0_vs_150NG	ASV62	Faecal	Prevotella_1
Bacteria	Bacteroidetes	Bacteroidia	Bacteroidales	Prevotellaceae	Prevotella_1	2.70928	8.8712	3.20447e-05	0.00435167	0_vs_150NG	ASV168	Faecal	Prevotella_1
Bacteria	Bacteroidetes	Bacteroidia	Bacteroidales	Prevotellaceae	Prevotella_1	2.69303	8.8609	3.3395e-05	0.00440907	0_vs_150NG	ASV110	Faecal	Prevotella_1
Bacteria	Bacteroidetes	Bacteroidia	Bacteroidales	Prevotellaceae	Prevotella_1	2.58479	8.79307	4.96525e-05	0.00561547	0_vs_150NG	ASV34	Faecal	Prevotella_1
Bacteria	Bacteroidetes	Bacteroidia	Bacteroidales	Prevotellaceae	Prevotella_1	2.49674	8.73917	6.81375e-05	0.00720309	0_vs_150NG	ASV92	Faecal	Prevotella_1
Bacteria	Bacteroidetes	Bacteroidia	Bacteroidales	Prevotellaceae	Prevotella_1	2.46964	8.72279	7.78003e-05	0.00725068	0_vs_150NG	ASV105	Faecal	Prevotella_1
Bacteria	Bacteroidetes	Bacteroidia	Bacteroidales	Prevotellaceae	Prevotella_1	2.55633	8.77583	8.75308e-05	0.00786851	0_vs_150NG	ASV85	Faecal	Prevotella_1
Bacteria	Bacteroidetes	Bacteroidia	Bacteroidales	Prevotellaceae	Prevotella_1	2.44969	8.71101	8.77909e-05	0.00786851	0_vs_150NG	ASV155	Faecal	Prevotella_1
Bacteria	Bacteroidetes	Bacteroidia	Bacteroidales	Prevotellaceae	Prevotella_1	2.4314	8.70005	8.93961e-05	0.00786851	0_vs_150NG	ASV147	Faecal	Prevotella_1
Bacteria	Bacteroidetes	Bacteroidia	Bacteroidales	Prevotellaceae	Prevotella_1	2.43965	8.7051	9.70718e-05	0.00823897	0_vs_150NG	ASV74	Faecal	Prevotella_1
Bacteria	Bacteroidetes	Bacteroidia	Bacteroidales	Prevotellaceae	Prevotella_1	2.52567	8.75647	0.00010623	0.00870537	0_vs_150NG	ASV171	Faecal	Prevotella_1
Bacteria	Bacteroidetes	Bacteroidia	Bacteroidales	Prevotellaceae	Prevotella_1	2.30107	8.62421	0.000162686	0.0122737	0_vs_150NG	ASV125	Faecal	Prevotella_1
Bacteria	Bacteroidetes	Bacteroidia	Bacteroidales	Prevotellaceae	Prevotella_1	2.19408	8.56389	0.000250859	0.0172802	0_vs_150NG	ASV210	Faecal	Prevotella_1
Bacteria	Bacteroidetes	Bacteroidia	Bacteroidales	Prevotellaceae	Prevotella_1	2.11227	8.51931	0.000361071	0.0231915	0_vs_150NG	ASV180	Faecal	Prevotella_1
Bacteria	Bacteroidetes	Bacteroidia	Bacteroidales	Prevotellaceae	Prevotella_1	2.14535	8.53747	0.000451506	0.0261708	0_vs_150NG	ASV243	Faecal	Prevotella_1
Bacteria	Bacteroidetes	Bacteroidia	Bacteroidales	Prevotellaceae	Prevotella_1	2.1014	8.51332	0.000517461	0.0285987	0_vs_150NG	ASV58	Faecal	Prevotella_1
Bacteria	Bacteroidetes	Bacteroidia	Bacteroidales	Prevotellaceae	Prevotella_1	2.07335	8.49875	0.000560866	0.0305319	0_vs_150NG	ASV270	Faecal	Prevotella_1
Bacteria	Bacteroidetes	Bacteroidia	Bacteroidales	Prevotellaceae	Prevotella_1	2.08645	8.50562	0.000759248	0.0368235	0_vs_150NG	ASV82	Faecal	Prevotella_1
Bacteria	Bacteroidetes	Bacteroidia	Bacteroidales	Prevotellaceae	Prevotella_1	5.1372	10.5495	7.93126e-09	3.74592e-05	0_vs_300NG	ASV10	Faecal	Prevotella_1
Bacteria	Bacteroidetes	Bacteroidia	Bacteroidales	Prevotellaceae	Prevotella_1	5.62228	11.9964	1.57623e-08	3.74592e-05	0_vs_300NG	ASV7	Faecal	Prevotella_1
Bacteria	Bacteroidetes	Bacteroidia	Bacteroidales	Prevotellaceae	Prevotella_1	3.7386	9.39535	5.35672e-07	0.00034623	0_vs_300NG	ASV36	Faecal	Prevotella_1
Bacteria	Bacteroidetes	Bacteroidia	Bacteroidales	Prevotellaceae	Prevotella_1	3.72334	9.3838	5.56282e-07	0.00034623	0_vs_300NG	ASV9	Faecal	Prevotella_1
Bacteria	Bacteroidetes	Bacteroidia	Bacteroidales	Prevotellaceae	Prevotella_1	3.67762	9.35002	6.81564e-07	0.00034623	0_vs_300NG	ASV45	Faecal	Prevotella_1
Bacteria	Bacteroidetes	Bacteroidia	Bacteroidales	Prevotellaceae	Prevotella_1	3.61504	9.30385	8.23785e-07	0.00035595	0_vs_300NG	ASV33	Faecal	Prevotella_1
Bacteria	Bacteroidetes	Bacteroidia	Bacteroidales	Prevotellaceae	Prevotella_1	3.59391	9.28803	9.52997e-07	0.000358451	0_vs_300NG	ASV92	Faecal	Prevotella_1
Bacteria	Bacteroidetes	Bacteroidia	Bacteroidales	Prevotellaceae	Prevotella_1	3.56182	9.26499	9.80405e-07	0.000358451	0_vs_300NG	ASV25	Faecal	Prevotella_1
Bacteria	Bacteroidetes	Bacteroidia	Bacteroidales	Prevotellaceae	Prevotella_1	3.50459	9.22393	1.29352e-06	0.000415155	0_vs_300NG	ASV43	Faecal	Prevotella_1
Bacteria	Bacteroidetes	Bacteroidia	Bacteroidales	Prevotellaceae	Prevotella_1	3.48051	9.20649	1.31019e-06	0.000415155	0_vs_300NG	ASV27	Faecal	Prevotella_1
Bacteria	Bacteroidetes	Bacteroidia	Bacteroidales	Prevotellaceae	Prevotella_1	3.30859	9.08614	2.69934e-06	0.000754704	0_vs_300NG	ASV42	Faecal	Prevotella_1
Bacteria	Bacteroidetes	Bacteroidia	Bacteroidales	Prevotellaceae	Prevotella_1	3.28983	9.07277	2.93434e-06	0.000774828	0_vs_300NG	ASV85	Faecal	Prevotella_1
Bacteria	Bacteroidetes	Bacteroidia	Bacteroidales	Prevotellaceae	Prevotella_1	3.03086	8.90063	7.42208e-06	0.00160351	0_vs_300NG	ASV31	Faecal	Prevotella_1
Bacteria	Bacteroidetes	Bacteroidia	Bacteroidales	Prevotellaceae	Prevotella_1	2.98512	8.87143	9.11525e-06	0.0018052	0_vs_300NG	ASV58	Faecal	Prevotella_1
Bacteria	Bacteroidetes	Bacteroidia	Bacteroidales	Prevotellaceae	Prevotella_1	2.90183	8.81871	1.22773e-05	0.00208408	0_vs_300NG	ASV29	Faecal	Prevotella_1
Bacteria	Bacteroidetes	Bacteroidia	Bacteroidales	Prevotellaceae	Prevotella_1	2.88437	8.80754	1.45971e-05	0.00231266	0_vs_300NG	ASV117	Faecal	Prevotella_1
Bacteria	Bacteroidetes	Bacteroidia	Bacteroidales	Prevotellaceae	Prevotella_1	2.84133	8.78145	1.75833e-05	0.00269592	0_vs_300NG	ASV171	Faecal	Prevotella_1
Bacteria	Bacteroidetes	Bacteroidia	Bacteroidales	Prevotellaceae	Prevotella_1	2.7383	8.71886	2.41181e-05	0.00337157	0_vs_300NG	ASV20	Faecal	Prevotella_1
Bacteria	Bacteroidetes	Bacteroidia	Bacteroidales	Prevotellaceae	Prevotella_1	2.72945	8.7133	2.5214e-05	0.00342406	0_vs_300NG	ASV34	Faecal	Prevotella_1
Bacteria	Bacteroidetes	Bacteroidia	Bacteroidales	Prevotellaceae	Prevotella_1	2.66191	8.67354	3.18918e-05	0.0040968	0_vs_300NG	ASV107	Faecal	Prevotella_1
Bacteria	Bacteroidetes	Bacteroidia	Bacteroidales	Prevotellaceae	Prevotella_1	2.80541	8.75873	3.76922e-05	0.0047145	0_vs_300NG	ASV317	Faecal	Prevotella_1
Bacteria	Bacteroidetes	Bacteroidia	Bacteroidales	Prevotellaceae	Prevotella_1	2.78464	8.74612	4.07832e-05	0.00497032	0_vs_300NG	ASV706	Faecal	Prevotella_1
Bacteria	Bacteroidetes	Bacteroidia	Bacteroidales	Prevotellaceae	Prevotella_1	2.77414	8.73978	4.24387e-05	0.00503109	0_vs_300NG	ASV1400	Faecal	Prevotella_1
Bacteria	Bacteroidetes	Bacteroidia	Bacteroidales	Prevotellaceae	Prevotella_1	2.59111	8.6327	4.33988e-05	0.00503109	0_vs_300NG	ASV37	Faecal	Prevotella_1
Bacteria	Bacteroidetes	Bacteroidia	Bacteroidales	Prevotellaceae	Prevotella_1	2.51871	8.59154	5.707e-05	0.00617598	0_vs_300NG	ASV147	Faecal	Prevotella_1
Bacteria	Bacteroidetes	Bacteroidia	Bacteroidales	Prevotellaceae	Prevotella_1	2.67603	8.68137	6.14924e-05	0.00635377	0_vs_300NG	ASV688	Faecal	Prevotella_1
Bacteria	Bacteroidetes	Bacteroidia	Bacteroidales	Prevotellaceae	Prevotella_1	2.45419	8.55578	7.45014e-05	0.00722663	0_vs_300NG	ASV105	Faecal	Prevotella_1
Bacteria	Bacteroidetes	Bacteroidia	Bacteroidales	Prevotellaceae	Prevotella_1	2.51609	8.5904	0.000110084	0.00968219	0_vs_300NG	ASV126	Faecal	Prevotella_1
Bacteria	Bacteroidetes	Bacteroidia	Bacteroidales	Prevotellaceae	Prevotella_1	2.35907	8.50433	0.000111334	0.00968219	0_vs_300NG	ASV168	Faecal	Prevotella_1
Bacteria	Bacteroidetes	Bacteroidia	Bacteroidales	Prevotellaceae	Prevotella_1	2.45718	8.55696	0.000143009	0.0115899	0_vs_300NG	ASV209	Faecal	Prevotella_1
Bacteria	Bacteroidetes	Bacteroidia	Bacteroidales	Prevotellaceae	Prevotella_1	2.30139	8.47395	0.000145948	0.0115899	0_vs_300NG	ASV210	Faecal	Prevotella_1
Bacteria	Bacteroidetes	Bacteroidia	Bacteroidales	Prevotellaceae	Prevotella_1	2.31842	8.48254	0.000146307	0.0115899	0_vs_300NG	ASV666	Faecal	Prevotella_1
Bacteria	Bacteroidetes	Bacteroidia	Bacteroidales	Prevotellaceae	Prevotella_1	2.28763	8.46665	0.000148793	0.0115937	0_vs_300NG	ASV125	Faecal	Prevotella_1
Bacteria	Bacteroidetes	Bacteroidia	Bacteroidales	Prevotellaceae	Prevotella_1	2.21059	8.42724	0.00025941	0.0178902	0_vs_300NG	ASV62	Faecal	Prevotella_1
Bacteria	Bacteroidetes	Bacteroidia	Bacteroidales	Prevotellaceae	Prevotella_1	2.30502	8.47532	0.000259715	0.0178902	0_vs_300NG	ASV437	Faecal	Prevotella_1
Bacteria	Bacteroidetes	Bacteroidia	Bacteroidales	Prevotellaceae	Prevotella_1	2.14956	8.39632	0.00028078	0.0187965	0_vs_300NG	ASV349	Faecal	Prevotella_1
Bacteria	Bacteroidetes	Bacteroidia	Bacteroidales	Prevotellaceae	Prevotella_1	2.08308	8.3637	0.000371842	0.0238833	0_vs_300NG	ASV155	Faecal	Prevotella_1
Bacteria	Bacteroidetes	Bacteroidia	Bacteroidales	Prevotellaceae	Prevotella_7	2.07386	8.49897	0.000425645	0.0249764	0_vs_150NG	ASV79	Faecal	Prevotella_7
Bacteria	Bacteroidetes	Bacteroidia	Bacteroidales	Prevotellaceae	Prevotella_7	4.32352	9.85375	9.35127e-08	0.000148155	0_vs_300NG	ASV79	Faecal	Prevotella_7
Bacteria	Bacteroidetes	Bacteroidia	Bacteroidales	Prevotellaceae	Prevotella_7	3.4314	9.17109	3.73249e-06	0.000887027	0_vs_300NG	ASV1175	Faecal	Prevotella_7
Bacteria	Bacteroidetes	Bacteroidia	Bacteroidales	Prevotellaceae	Prevotella_7	2.90502	8.82019	2.59821e-05	0.00343036	0_vs_300NG	ASV1007	Faecal	Prevotella_7
Bacteria	Bacteroidetes	Bacteroidia	Bacteroidales	Prevotellaceae	Prevotellaceae_UCG-001	2.55682	8.77607	6.82207e-05	0.00720309	0_vs_150NG	ASV127	Faecal	Prevotellaceae_UCG-001
Bacteria	Bacteroidetes	Bacteroidia	Bacteroidales	Prevotellaceae	Prevotellaceae_UCG-001	2.24867	8.59441	0.000206564	0.0151046	0_vs_150NG	ASV203	Faecal	Prevotellaceae_UCG-001
Bacteria	Bacteroidetes	Bacteroidia	Bacteroidales	Prevotellaceae	Prevotellaceae_UCG-001	2.35979	8.50462	0.000110644	0.00968219	0_vs_300NG	ASV203	Faecal	Prevotellaceae_UCG-001
Bacteria	Bacteroidetes	Bacteroidia	Bacteroidales	Prevotellaceae	Prevotellaceae_UCG-003	-3.15743	8.78736	2.84956e-06	0.0140455	0_vs_150NG	ASV106	Rumen	Prevotellaceae_UCG-003
Bacteria	Bacteroidetes	Bacteroidia	Bacteroidales	Prevotellaceae	Prevotellaceae_UCG-003	-2.68462	8.51711	2.41528e-05	0.0297623	0_vs_150NG	ASV1216	Rumen	Prevotellaceae_UCG-003
Bacteria	Bacteroidetes	Bacteroidia	Bacteroidales	Prevotellaceae	Prevotellaceae_UCG-003	-2.8047	8.84277	3.7168e-05	0.0331143	0_vs_150NG	ASV766	Rumen	Prevotellaceae_UCG-003
Bacteria	Bacteroidetes	Bacteroidia	Bacteroidales	Prevotellaceae	Prevotellaceae_UCG-003	-2.5013	8.42265	6.31553e-05	0.0331143	0_vs_150NG	ASV455	Rumen	Prevotellaceae_UCG-003
Bacteria	Bacteroidetes	Bacteroidia	Bacteroidales	Prevotellaceae	Prevotellaceae_YAB2003_group	3.26839	9.25269	3.63049e-06	0.000908196	0_vs_150NG	ASV44	Faecal	Prevotellaceae_YAB2003_group
Bacteria	Bacteroidetes	Bacteroidia	Bacteroidales	Prevotellaceae	Prevotellaceae_YAB2003_group	3.9135	9.52792	3.06855e-07	0.000291697	0_vs_300NG	ASV44	Faecal	Prevotellaceae_YAB2003_group
Bacteria	Bacteroidetes	Bacteroidia	Bacteroidales	Prevotellaceae	Prevotellaceae_YAB2003_group	2.1349	8.38879	0.000516981	0.0311039	0_vs_300NG	ASV334	Faecal	Prevotellaceae_YAB2003_group
Bacteria	Bacteroidetes	Bacteroidia	Bacteroidales	Prevotellaceae	Prevotellaceae_YAB2003_group	2.10169	8.37249	0.000590889	0.0334413	0_vs_300NG	ASV341	Faecal	Prevotellaceae_YAB2003_group
Bacteria	Bacteroidetes	Bacteroidia	Bacteroidales	Prevotellaceae	NA	2.43167	8.70018	7.46802e-05	0.00720309	0_vs_150NG	ASV55	Faecal	Unclassified_Prevotellaceae
Bacteria	Bacteroidetes	Bacteroidia	Bacteroidales	Prevotellaceae	NA	2.06421	8.35479	0.000458428	0.0279347	0_vs_300NG	ASV55	Faecal	Unclassified_Prevotellaceae
Bacteria	Bacteroidetes	Bacteroidia	Bacteroidales	Rikenellaceae	Bact-08	4.89887	10.4444	5.24973e-06	0.0123377	0_vs_300NG	ASV149	Rumen	Bact-08
Bacteria	Bacteroidetes	Bacteroidia	Bacteroidales	Rikenellaceae	Rikenellaceae_RC9_gut_group	3.8754	9.71533	4.27269e-07	0.000290115	0_vs_150NG	ASV53	Faecal	Rikenellaceae_RC9_gut_group
Bacteria	Bacteroidetes	Bacteroidia	Bacteroidales	Rikenellaceae	Rikenellaceae_RC9_gut_group	-2.5175	8.43076	5.85189e-05	0.0331143	0_vs_150NG	ASV613	Rumen	Rikenellaceae_RC9_gut_group
Bacteria	Bacteroidetes	Bacteroidia	Bacteroidales	Rikenellaceae	NA	5.53605	11.0213	1.76448e-06	0.00869715	0_vs_300NG	ASV279	Rumen	Unclassified_Rikenellaceae
Bacteria	Bacteroidetes	Bacteroidia	Bacteroidales	Rikenellaceae	NA	4.20203	9.8467	2.01497e-05	0.0194904	0_vs_300NG	ASV1303	Rumen	Unclassified_Rikenellaceae
Bacteria	Bacteroidetes	Bacteroidia	Bacteroidales	Rikenellaceae	NA	4.12176	9.78068	2.37254e-05	0.0194904	0_vs_300NG	ASV917	Rumen	Unclassified_Rikenellaceae
Bacteria	Epsilonbacteraeota	Campylobacteria	Campylobacterales	Campylobacteraceae	Campylobacter	-2.21351	9.01493	7.32614e-05	0.00722663	0_vs_300NG	ASV923	Faecal	Campylobacter
Archaea	Euryarchaeota	Thermoplasmata	Methanomassiliicoccales	Methanomethylophilaceae	NA	-2.07934	8.39458	7.82353e-05	0.0331143	0_vs_150NG	ASV2384	Rumen	Unclassified_Methanomethylophilaceae
Bacteria	Fibrobacteres	Fibrobacteria	Fibrobacterales	Fibrobacteraceae	Fibrobacter	3.85222	9.69665	7.43903e-07	0.000392863	0_vs_150NG	ASV18	Faecal	Fibrobacter
Bacteria	Fibrobacteres	Fibrobacteria	Fibrobacterales	Fibrobacteraceae	Fibrobacter	3.36669	9.32373	9.12243e-06	0.00173436	0_vs_150NG	ASV87	Faecal	Fibrobacter
Bacteria	Fibrobacteres	Fibrobacteria	Fibrobacterales	Fibrobacteraceae	Fibrobacter	2.97492	9.04646	1.2736e-05	0.00219562	0_vs_150NG	ASV83	Faecal	Fibrobacter
Bacteria	Fibrobacteres	Fibrobacteria	Fibrobacterales	Fibrobacteraceae	Fibrobacter	2.76626	8.90746	7.29326e-05	0.00720309	0_vs_150NG	ASV47	Faecal	Fibrobacter
Bacteria	Fibrobacteres	Fibrobacteria	Fibrobacterales	Fibrobacteraceae	Fibrobacter	2.56197	8.77857	9.96588e-05	0.00831015	0_vs_150NG	ASV77	Faecal	Fibrobacter
Bacteria	Fibrobacteres	Fibrobacteria	Fibrobacterales	Fibrobacteraceae	Fibrobacter	2.17304	8.55205	0.000572652	0.0305822	0_vs_150NG	ASV121	Faecal	Fibrobacter
Bacteria	Fibrobacteres	Fibrobacteria	Fibrobacterales	Fibrobacteraceae	Fibrobacter	3.67155	9.34559	7.28445e-07	0.00034623	0_vs_300NG	ASV18	Faecal	Fibrobacter
Bacteria	Fibrobacteres	Fibrobacteria	Fibrobacterales	Fibrobacteraceae	Fibrobacter	3.1964	9.00972	3.93777e-06	0.00089125	0_vs_300NG	ASV83	Faecal	Fibrobacter
Bacteria	Fibrobacteres	Fibrobacteria	Fibrobacterales	Fibrobacteraceae	Fibrobacter	3.15422	8.98188	1.00248e-05	0.00190592	0_vs_300NG	ASV87	Faecal	Fibrobacter
Bacteria	Fibrobacteres	Fibrobacteria	Fibrobacterales	Fibrobacteraceae	Fibrobacter	2.62476	8.65229	7.2349e-05	0.00722663	0_vs_300NG	ASV121	Faecal	Fibrobacter
Bacteria	Fibrobacteres	Fibrobacteria	Fibrobacterales	Fibrobacteraceae	Fibrobacter	2.42552	8.54037	0.000156728	0.0118243	0_vs_300NG	ASV77	Faecal	Fibrobacter
Bacteria	Fibrobacteres	Fibrobacteria	Fibrobacterales	Fibrobacteraceae	Fibrobacter	-2.46106	8.40336	1.62493e-05	0.0266975	0_vs_150NG	ASV3758	Rumen	Fibrobacter
Bacteria	Fibrobacteres	Fibrobacteria	Fibrobacterales	Fibrobacteraceae	Fibrobacter	2.69252	8.81434	0.000139226	0.0403673	0_vs_150NG	ASV1634	Rumen	Fibrobacter
Bacteria	Firmicutes	Negativicutes	Selenomonadales	Acidaminococcaceae	Succiniclasticum	2.60232	8.8039	2.54426e-05	0.0036645	0_vs_150NG	ASV46	Faecal	Succiniclasticum
Bacteria	Firmicutes	Negativicutes	Selenomonadales	Acidaminococcaceae	Succiniclasticum	2.51729	8.59093	6.10811e-05	0.00635377	0_vs_300NG	ASV46	Faecal	Succiniclasticum
Bacteria	Firmicutes	Clostridia	Clostridiales	Christensenellaceae	Christensenellaceae_R-7_group	2.56517	9.52814	2.32259e-05	0.00334523	0_vs_300NG	ASV49	Faecal	Christensenellaceae_R-7_group
Bacteria	Firmicutes	Erysipelotrichia	Erysipelotrichales	Erysipelotrichaceae	Erysipelotrichaceae_UCG-002	2.53388	8.59963	0.00010616	0.00968219	0_vs_300NG	ASV565	Faecal	Erysipelotrichaceae_UCG-002
Bacteria	Firmicutes	Erysipelotrichia	Erysipelotrichales	Erysipelotrichaceae	Erysipelotrichaceae_UCG-004	2.84698	8.96035	3.93776e-05	0.00479902	0_vs_150NG	ASV289	Faecal	Erysipelotrichaceae_UCG-004
Bacteria	Firmicutes	Erysipelotrichia	Erysipelotrichales	Erysipelotrichaceae	Erysipelotrichaceae_UCG-004	2.90945	8.82377	1.45942e-05	0.00231266	0_vs_300NG	ASV289	Faecal	Erysipelotrichaceae_UCG-004
Bacteria	Firmicutes	Clostridia	Clostridiales	Lachnospiraceae	Lachnospiraceae_NK3A20_group	3.17667	9.38138	1.29345e-05	0.00219562	0_vs_150NG	ASV38	Faecal	Lachnospiraceae_NK3A20_group
Bacteria	Firmicutes	Clostridia	Clostridiales	Lachnospiraceae	Lachnospiraceae_NK3A20_group	2.52563	8.76442	0.000112039	0.00968219	0_vs_300NG	ASV38	Faecal	Lachnospiraceae_NK3A20_group
Bacteria	Firmicutes	Clostridia	Clostridiales	Lachnospiraceae	Oribacterium	2.74217	8.72057	4.79069e-05	0.00542146	0_vs_300NG	ASV436	Faecal	Oribacterium
Bacteria	Firmicutes	Clostridia	Clostridiales	Lachnospiraceae	Oribacterium	2.30206	8.47422	0.000140508	0.0115899	0_vs_300NG	ASV344	Faecal	Oribacterium
Bacteria	Firmicutes	Clostridia	Clostridiales	Lachnospiraceae	Oribacterium	2.08102	8.36295	0.000385821	0.0244508	0_vs_300NG	ASV231	Faecal	Oribacterium
Bacteria	Firmicutes	Clostridia	Clostridiales	Lachnospiraceae	Pseudobutyrivibrio	3.03295	9.08617	1.01591e-05	0.00185716	0_vs_150NG	ASV95	Faecal	Pseudobutyrivibrio
Bacteria	Firmicutes	Clostridia	Clostridiales	Lachnospiraceae	Pseudobutyrivibrio	3.35808	9.12045	2.337e-06	0.000694236	0_vs_300NG	ASV95	Faecal	Pseudobutyrivibrio
Bacteria	Firmicutes	Clostridia	Clostridiales	Lachnospiraceae	Syntrophococcus	2.38421	8.51813	0.000123209	0.0104574	0_vs_300NG	ASV733	Faecal	Syntrophococcus
Bacteria	Firmicutes	Clostridia	Clostridiales	Lachnospiraceae	NA	2.33216	8.64205	0.000134573	0.0104857	0_vs_150NG	ASV181	Faecal	Unclassified_Lachnospiraceae
Bacteria	Firmicutes	Clostridia	Clostridiales	Lachnospiraceae	NA	2.93947	8.84239	1.0671e-05	0.00195074	0_vs_300NG	ASV181	Faecal	Unclassified_Lachnospiraceae
Bacteria	Firmicutes	Clostridia	Clostridiales	Ruminococcaceae	Ruminococcaceae_NK4A214_group	2.24843	8.5943	0.000216291	0.0155763	0_vs_150NG	ASV129	Faecal	Ruminococcaceae_NK4A214_group
Bacteria	Firmicutes	Clostridia	Clostridiales	Ruminococcaceae	Ruminococcaceae_UCG-001	3.68177	9.43075	7.50924e-06	0.0123377	0_vs_300NG	ASV1220	Rumen	Ruminococcaceae_UCG-001
Bacteria	Firmicutes	Clostridia	Clostridiales	Ruminococcaceae	Ruminococcaceae_UCG-005	-4.27919	9.74222	5.40221e-10	2.56767e-06	0_vs_150NG	ASV576	Faecal	Ruminococcaceae_UCG-005
Bacteria	Firmicutes	Clostridia	Clostridiales	Ruminococcaceae	Ruminococcaceae_UCG-005	-4.28006	9.88124	2.73565e-07	0.000291697	0_vs_300NG	ASV576	Faecal	Ruminococcaceae_UCG-005
Bacteria	Firmicutes	Clostridia	Clostridiales	Ruminococcaceae	Ruminococcaceae_UCG-010	-2.02212	8.59967	0.00030762	0.0205932	0_vs_150NG	ASV2607	Faecal	Ruminococcaceae_UCG-010
Bacteria	Firmicutes	Clostridia	Clostridiales	Ruminococcaceae	Ruminococcaceae_UCG-010	-2.46097	8.59602	0.000151325	0.0116007	0_vs_300NG	ASV2607	Faecal	Ruminococcaceae_UCG-010
Bacteria	Firmicutes	Clostridia	Clostridiales	Ruminococcaceae	Ruminococcaceae_UCG-010	-2.14433	8.4252	0.00018672	0.0134467	0_vs_300NG	ASV2990	Faecal	Ruminococcaceae_UCG-010
Bacteria	Firmicutes	Clostridia	Clostridiales	Ruminococcaceae	Ruminococcus_1	2.80164	8.75704	1.85651e-05	0.0027575	0_vs_300NG	ASV288	Faecal	Ruminococcus_1
Bacteria	Firmicutes	Clostridia	Clostridiales	Ruminococcaceae	Ruminococcus_1	2.19571	8.41963	0.000227282	0.0161234	0_vs_300NG	ASV687	Faecal	Ruminococcus_1
Bacteria	Firmicutes	Clostridia	Clostridiales	Ruminococcaceae	Ruminococcus_1	2.06518	8.35515	0.000435302	0.0272236	0_vs_300NG	ASV657	Faecal	Ruminococcus_1
Bacteria	Firmicutes	Clostridia	Clostridiales	Ruminococcaceae	Ruminococcus_1	2.01229	8.32995	0.000550201	0.0322853	0_vs_300NG	ASV429	Faecal	Ruminococcus_1
Bacteria	Firmicutes	Negativicutes	Selenomonadales	Veillonellaceae	Selenomonas_1	2.20202	8.56865	0.000345062	0.0224668	0_vs_150NG	ASV131	Faecal	Selenomonas_1
Bacteria	Gemmatimonadetes	Gemmatimonadetes	Gemmatimonadales	Gemmatimonadaceae	NA	3.24566	9.19729	0.000162075	0.0443817	0_vs_150NG	ASV323	Rumen	Unclassified_Gemmatimonadaceae
Bacteria	Patescibacteria	Gracilibacteria	Absconditabacteriales_(SR1)	NA	NA	2.86141	9.01891	2.02342e-05	0.00320577	0_vs_150NG	ASV93	Faecal	Unclassified_NA
Bacteria	Patescibacteria	Gracilibacteria	Absconditabacteriales_(SR1)	NA	NA	2.66813	8.84521	3.57026e-05	0.00456829	0_vs_150NG	ASV119	Faecal	Unclassified_NA
Bacteria	Patescibacteria	Gracilibacteria	Absconditabacteriales_(SR1)	NA	NA	2.54884	8.65305	5.7173e-05	0.00617598	0_vs_300NG	ASV93	Faecal	Unclassified_NA
Bacteria	Patescibacteria	Gracilibacteria	Absconditabacteriales_(SR1)	NA	NA	2.42834	8.54155	8.33368e-05	0.007922	0_vs_300NG	ASV119	Faecal	Unclassified_NA
Bacteria	Planctomycetes	Phycisphaerae	Tepidisphaerales	WD2101_soil_group	NA	2.10255	8.51378	0.000738873	0.0362048	0_vs_150NG	ASV896	Faecal	Unclassified_WD2101_soil_group
Bacteria	Planctomycetes	Phycisphaerae	Tepidisphaerales	WD2101_soil_group	NA	2.06597	8.49426	0.000843075	0.0389042	0_vs_150NG	ASV2097	Faecal	Unclassified_WD2101_soil_group
Bacteria	Planctomycetes	Phycisphaerae	Tepidisphaerales	WD2101_soil_group	NA	2.00287	8.46112	0.00106487	0.0460119	0_vs_150NG	ASV619	Faecal	Unclassified_WD2101_soil_group
Bacteria	Proteobacteria	Gammaproteobacteria	Betaproteobacteriales	A21b	NA	2.87598	8.97949	5.08027e-05	0.00561547	0_vs_150NG	ASV261	Faecal	Unclassified_A21b
Bacteria	Proteobacteria	Gammaproteobacteria	Betaproteobacteriales	A21b	NA	3.4396	9.34206	0.00010129	0.034058	0_vs_150NG	ASV261	Rumen	Unclassified_A21b
Bacteria	Proteobacteria	Gammaproteobacteria	Betaproteobacteriales	Burkholderiaceae	Piscinibacter	3.66491	9.51622	6.22046e-05	0.0331143	0_vs_150NG	ASV176	Rumen	Piscinibacter
Bacteria	Proteobacteria	Deltaproteobacteria	Desulfuromonadales	Geobacteraceae	Geobacter	3.40517	9.316	0.00011012	0.034058	0_vs_150NG	ASV260	Rumen	Geobacter
Bacteria	Proteobacteria	Gammaproteobacteria	Betaproteobacteriales	Nitrosomonadaceae	IS-44	3.54352	9.42161	8.0619e-05	0.0331143	0_vs_150NG	ASV357	Rumen	IS-44
Bacteria	Proteobacteria	Alphaproteobacteria	Sphingomonadales	Sphingomonadaceae	Sphingomonas	2.21818	8.57702	0.000486542	0.0278619	0_vs_150NG	ASV221	Faecal	Sphingomonas
Bacteria	Proteobacteria	Gammaproteobacteria	Run-SP154	NA	NA	4.45746	10.061	1.20555e-05	0.0148554	0_vs_300NG	ASV977	Rumen	Unclassified_NA
Bacteria	Spirochaetes	Spirochaetia	Spirochaetales	Spirochaetaceae	Treponema_2	-2.66226	9.45849	1.69774e-06	0.000663608	0_vs_150NG	ASV652	Faecal	Treponema_2
Bacteria	Spirochaetes	Spirochaetia	Spirochaetales	Spirochaetaceae	Treponema_2	3.29318	9.27019	4.97866e-06	0.00108727	0_vs_150NG	ASV40	Faecal	Treponema_2
Bacteria	Spirochaetes	Spirochaetia	Spirochaetales	Spirochaetaceae	Treponema_2	3.66063	9.33745	7.26493e-07	0.00034623	0_vs_300NG	ASV40	Faecal	Treponema_2
Bacteria	Spirochaetes	Spirochaetia	Spirochaetales	Spirochaetaceae	Treponema_2	-2.84181	9.53411	7.96522e-06	0.00164603	0_vs_300NG	ASV652	Faecal	Treponema_2
Bacteria	Spirochaetes	Spirochaetia	Spirochaetales	Spirochaetaceae	Treponema_2	2.14861	8.39596	0.000271367	0.0184258	0_vs_300NG	ASV338	Faecal	Treponema_2
Bacteria	Spirochaetes	Spirochaetia	Spirochaetales	Spirochaetaceae	Treponema_2	2.24057	8.44259	0.000358486	0.0233409	0_vs_300NG	ASV340	Faecal	Treponema_2
Bacteria	Verrucomicrobia	Verrucomicrobiae	Verrucomicrobiales	Akkermansiaceae	Akkermansia	-2.12485	8.46402	5.48198e-06	0.00113286	0_vs_150NG	ASV1533	Faecal	Akkermansia
Bacteria	Verrucomicrobia	Verrucomicrobiae	Chthoniobacterales	Chthoniobacteraceae	Candidatus_Udaeobacter	3.11554	9.14316	2.27797e-05	0.00349264	0_vs_150NG	ASV166	Faecal	Candidatus_Udaeobacter
Bacteria	Verrucomicrobia	Verrucomicrobiae	Chthoniobacterales	Chthoniobacteraceae	Candidatus_Udaeobacter	2.89	8.98882	4.8529e-05	0.00561547	0_vs_150NG	ASV165	Faecal	Candidatus_Udaeobacter
Bacteria	Verrucomicrobia	Verrucomicrobiae	Chthoniobacterales	Chthoniobacteraceae	Candidatus_Udaeobacter	2.75864	8.90253	7.4795e-05	0.00720309	0_vs_150NG	ASV320	Faecal	Candidatus_Udaeobacter
Bacteria	Verrucomicrobia	Verrucomicrobiae	Chthoniobacterales	Chthoniobacteraceae	Candidatus_Udaeobacter	2.26196	8.60156	0.000416241	0.0247299	0_vs_150NG	ASV499	Faecal	Candidatus_Udaeobacter
Bacteria	Verrucomicrobia	Verrucomicrobiae	Chthoniobacterales	Chthoniobacteraceae	Candidatus_Udaeobacter	4.38941	10.1138	1.45353e-05	0.0266975	0_vs_150NG	ASV166	Rumen	Candidatus_Udaeobacter
Bacteria	Verrucomicrobia	Verrucomicrobiae	Chthoniobacterales	Chthoniobacteraceae	Candidatus_Udaeobacter	3.56448	9.43782	7.70431e-05	0.0331143	0_vs_150NG	ASV320	Rumen	Candidatus_Udaeobacter
Bacteria	Verrucomicrobia	Verrucomicrobiae	Chthoniobacterales	Chthoniobacteraceae	Candidatus_Udaeobacter	3.39935	9.31161	0.000110555	0.034058	0_vs_150NG	ASV458	Rumen	Candidatus_Udaeobacter

## Sheet: Table_S4c_ITS
Kingdom	Phylum	Class	Order	Family	Genus	Species	logFC	logCPM	PValue	FDR	Treatment_comparison	ASV	NicheType	x_label
k__Fungi	p__Ascomycota	c__Dothideomycetes	o__Dothideales	f__Aureobasidiaceae	g__Aureobasidium	s__pullulans	-2.50507	8.87183	9.81752e-06	0.000700186	0_vs_150NG	ASV646	Faecal	g__Aureobasidium
k__Fungi	p__Ascomycota	c__Dothideomycetes	o__Dothideales	f__Aureobasidiaceae	g__Aureobasidium	s__pullulans	-2.60663	8.99351	0.00014412	0.0151156	0_vs_300NG	ASV646	Faecal	g__Aureobasidium
k__Fungi	p__Ascomycota	c__Sordariomycetes	o__Hypocreales	f__Bionectriaceae	g__Clonostachys	s__miodochialis	2.51223	9.73064	4.92884e-05	0.00674147	0_vs_300NG	ASV260	Faecal	g__Clonostachys
k__Fungi	p__Ascomycota	c__Sordariomycetes	o__Hypocreales	f__Bionectriaceae	g__Clonostachys	s__miodochialis	2.36301	8.96358	0.0016212	0.0476993	0_vs_300NG	ASV260	Rumen	g__Clonostachys
k__Fungi	p__Ascomycota	c__Leotiomycetes	o__Helotiales	f__Dermateaceae	g__Helgardia	NA	3.92337	12.2863	9.98253e-07	0.000177988	0_vs_150NG	ASV26	Faecal	g__Helgardia
k__Fungi	p__Ascomycota	c__Dothideomycetes	o__Pleosporales	f__Dictyosporiaceae	g__Dictyosporium	s__heptasporum	-2.08297	10.5004	0.000464848	0.0133681	0_vs_150NG	ASV196	Faecal	g__Dictyosporium
k__Fungi	p__Ascomycota	c__Dothideomycetes	o__Pleosporales	f__Dictyosporiaceae	g__Dictyosporium	s__heptasporum	-3.00083	10.5385	4.28607e-06	0.000955259	0_vs_300NG	ASV196	Faecal	g__Dictyosporium
k__Fungi	p__Ascomycota	c__Dothideomycetes	o__Pleosporales	f__Didymellaceae	g__Ascochyta	s__var._macrospora	-3.55254	10.3018	2.05463e-05	0.0024459	0_vs_150NG	ASV259	Rumen	g__Ascochyta
k__Fungi	p__Ascomycota	c__Dothideomycetes	o__Pleosporales	f__Didymellaceae	g__Neoascochyta	s__desmazieri	2.24207	8.83177	8.30943e-05	0.00411548	0_vs_150NG	ASV375	Faecal	g__Neoascochyta
k__Fungi	p__Ascomycota	c__Dothideomycetes	o__Pleosporales	f__Didymellaceae	g__Neoascochyta	s__europaea	2.54235	9.11851	0.00124728	0.0358998	0_vs_150NG	ASV324	Rumen	g__Neoascochyta
k__Fungi	p__Ascomycota	c__Dothideomycetes	o__Pleosporales	f__Didymosphaeriaceae	g__Pseudopithomyces	NA	-2.46803	13.0952	0.000523894	0.0145954	0_vs_150NG	ASV8	Faecal	g__Pseudopithomyces
k__Fungi	p__Ascomycota	c__Leotiomycetes	o__Helotiales	f__Helotiaceae	g__Articulospora	NA	3.70179	10.6402	3.76289e-07	7.4547e-05	0_vs_150NG	ASV27	Faecal	g__Articulospora
k__Fungi	p__Ascomycota	c__Leotiomycetes	o__Helotiales	f__Helotiaceae	g__Articulospora	s__proliferata	3.42928	11.2208	9.53332e-06	0.000700186	0_vs_150NG	ASV50	Faecal	g__Articulospora
k__Fungi	p__Ascomycota	c__Leotiomycetes	o__Helotiales	f__Helotiaceae	g__Articulospora	NA	4.30366	10.9553	7.60582e-08	2.71224e-05	0_vs_300NG	ASV27	Faecal	g__Articulospora
k__Fungi	p__Ascomycota	c__Leotiomycetes	o__Helotiales	f__Helotiaceae	g__Tetracladium	s__marchalianum	-4.12678	9.87923	1.61482e-07	3.05432e-05	0_vs_150NG	ASV478	Rumen	g__Tetracladium
k__Fungi	p__Ascomycota	c__Leotiomycetes	o__Helotiales	f__Helotiaceae	g__Tetracladium	s__marchalianum	-4.19819	9.98075	1.21574e-06	0.000229948	0_vs_300NG	ASV478	Rumen	g__Tetracladium
k__Fungi	p__Ascomycota	c__Leotiomycetes	o__Helotiales	f__Helotiales_fam_Incertae_sedis	g__Cadophora	s__luteo-olivacea	2.84197	9.31394	0.00129281	0.0364189	0_vs_150NG	ASV852	Rumen	g__Cadophora
k__Fungi	p__Ascomycota	c__Leotiomycetes	o__Helotiales	f__Helotiales_fam_Incertae_sedis	g__Collembolispora	NA	4.58591	12.1809	1.17037e-07	2.98109e-05	0_vs_150NG	ASV21	Faecal	g__Collembolispora
k__Fungi	p__Ascomycota	c__Leotiomycetes	o__Helotiales	f__Helotiales_fam_Incertae_sedis	g__Collembolispora	NA	3.36531	9.56275	3.91748e-06	0.000436554	0_vs_150NG	ASV186	Faecal	g__Collembolispora
k__Fungi	p__Ascomycota	c__Leotiomycetes	o__Helotiales	f__Helotiales_fam_Incertae_sedis	g__Collembolispora	NA	3.52473	9.8747	4.94968e-06	0.000490294	0_vs_150NG	ASV166	Faecal	g__Collembolispora
k__Fungi	p__Ascomycota	c__Leotiomycetes	o__Helotiales	f__Helotiales_fam_Incertae_sedis	g__Collembolispora	NA	3.26607	9.49051	8.91982e-06	0.000700186	0_vs_150NG	ASV179	Faecal	g__Collembolispora
k__Fungi	p__Ascomycota	c__Eurotiomycetes	o__Chaetothyriales	f__Herpotrichiellaceae	g__Exophiala	NA	2.38179	9.0745	0.000148803	0.00541459	0_vs_150NG	ASV138	Faecal	g__Exophiala
k__Fungi	p__Ascomycota	c__Eurotiomycetes	o__Chaetothyriales	f__Herpotrichiellaceae	g__Exophiala	s__equina	3.37883	11.0723	0.00100421	0.0305239	0_vs_150NG	ASV36	Rumen	g__Exophiala
k__Fungi	p__Ascomycota	c__Leotiomycetes	o__Helotiales	f__Hyaloscyphaceae	g__Cistella	NA	3.84616	11.59	4.65542e-06	0.000488272	0_vs_150NG	ASV45	Faecal	g__Cistella
k__Fungi	p__Ascomycota	c__Leotiomycetes	o__Helotiales	f__Hyaloscyphaceae	g__Cistella	NA	2.34071	9.01023	0.000106237	0.00432291	0_vs_150NG	ASV91	Faecal	g__Cistella
k__Fungi	p__Ascomycota	c__Leotiomycetes	o__Helotiales	f__Hyaloscyphaceae	g__Cistella	NA	2.08427	9.30725	0.000645734	0.0169315	0_vs_150NG	ASV88	Faecal	g__Cistella
k__Fungi	p__Ascomycota	c__Leotiomycetes	o__Helotiales	f__Hyaloscyphaceae	g__Cistella	NA	2.71283	9.58664	5.29336e-05	0.00674147	0_vs_300NG	ASV88	Faecal	g__Cistella
k__Fungi	p__Ascomycota	c__Sordariomycetes	o__Hypocreales	f__Hypocreales_fam_Incertae_sedis	g__Sarocladium	s__summerbellii	2.04521	8.98109	9.17472e-05	0.00430488	0_vs_150NG	ASV264	Faecal	g__Sarocladium
k__Fungi	p__Ascomycota	c__Sordariomycetes	o__Xylariales	f__Hyponectriaceae	g__Monographella	s__nivalis	4.11428	10.692	5.43535e-08	1.93825e-05	0_vs_150NG	ASV51	Faecal	g__Monographella
k__Fungi	p__Ascomycota	c__Sordariomycetes	o__Xylariales	f__Hyponectriaceae	g__Monographella	s__nivalis	4.76197	10.7002	9.8407e-08	2.92433e-05	0_vs_150NG	ASV163	Faecal	g__Monographella
k__Fungi	p__Ascomycota	c__Sordariomycetes	o__Xylariales	f__Hyponectriaceae	g__Monographella	s__nivalis	3.87934	10.2958	1.57256e-08	7.00968e-06	0_vs_300NG	ASV51	Faecal	g__Monographella
k__Fungi	p__Ascomycota	c__Sordariomycetes	o__Xylariales	f__Hyponectriaceae	g__Monographella	s__nivalis	-2.33211	8.72273	4.64182e-05	0.00361516	0_vs_150NG	ASV1083	Rumen	g__Monographella
k__Fungi	p__Ascomycota	c__Sordariomycetes	o__Xylariales	f__Hyponectriaceae	g__Monographella	s__nivalis	-2.33633	8.77697	0.000176159	0.00897055	0_vs_300NG	ASV1083	Rumen	g__Monographella
k__Fungi	p__Ascomycota	c__Sordariomycetes	o__Xylariales	f__Hyponectriaceae	g__Monographella	s__nivalis	2.86178	11.9542	0.000823266	0.0332701	0_vs_300NG	ASV51	Rumen	g__Monographella
k__Fungi	p__Ascomycota	c__Sordariomycetes	o__Sordariales	f__Lasiosphaeriaceae	g__Cladorrhinum	NA	-2.83418	8.99168	1.75163e-06	0.000283923	0_vs_150NG	ASV652	Faecal	g__Cladorrhinum
k__Fungi	p__Ascomycota	c__Sordariomycetes	o__Sordariales	f__Lasiosphaeriaceae	g__Cladorrhinum	NA	-2.84046	9.13814	7.57917e-05	0.0090091	0_vs_300NG	ASV652	Faecal	g__Cladorrhinum
k__Fungi	p__Ascomycota	c__Sordariomycetes	o__Sordariales	f__Lasiosphaeriaceae	g__Podospora	NA	3.12159	9.38767	2.21902e-06	0.000304347	0_vs_150NG	ASV105	Faecal	g__Podospora
k__Fungi	p__Ascomycota	c__Sordariomycetes	o__Sordariales	f__Lasiosphaeriaceae	g__Podospora	NA	2.05819	8.73226	0.00053857	0.0147734	0_vs_150NG	ASV360	Faecal	g__Podospora
k__Fungi	p__Ascomycota	c__Sordariomycetes	o__Sordariales	f__Lasiosphaeriaceae	g__Podospora	NA	2.01583	8.61649	0.000424623	0.0313721	0_vs_300NG	ASV105	Faecal	g__Podospora
k__Fungi	p__Ascomycota	c__Sordariomycetes	o__Sordariales	f__Lasiosphaeriaceae	g__Podospora	NA	2.77655	9.40947	0.000513045	0.0197413	0_vs_150NG	ASV80	Rumen	g__Podospora
k__Fungi	p__Ascomycota	c__Sordariomycetes	o__Sordariales	f__Lasiosphaeriaceae	g__Schizothecium	NA	-2.39024	8.86776	0.00036399	0.0282171	0_vs_300NG	ASV451	Faecal	g__Schizothecium
k__Fungi	p__Ascomycota	c__Sordariomycetes	o__Sordariales	f__Lasiosphaeriaceae	g__Cercophora	NA	4.95219	11.0171	2.21683e-05	0.0024459	0_vs_150NG	ASV182	Rumen	g__Cercophora
k__Fungi	p__Ascomycota	c__Dothideomycetes	o__Pleosporales	f__Lentitheciaceae	g__Darksidea	s__delta	2.56039	9.13173	0.00172931	0.0457624	0_vs_150NG	ASV231	Rumen	g__Darksidea
k__Fungi	p__Ascomycota	c__Sordariomycetes	o__Magnaporthales	f__Magnaporthaceae	g__Slopeiomyces	s__cylindrosporus	2.28666	8.85751	0.000183683	0.0064217	0_vs_150NG	ASV250	Faecal	g__Slopeiomyces
k__Fungi	p__Ascomycota	c__Dothideomycetes	o__Capnodiales	f__Mycosphaerellaceae	g__Septoria	s__epilobii	-2.19181	8.65892	0.00013511	0.00825448	0_vs_150NG	ASV837	Rumen	g__Septoria
k__Fungi	p__Ascomycota	c__Sordariomycetes	o__Hypocreales	f__Nectriaceae	g__Gibberella	s__baccata	2.87969	9.2234	1.42701e-05	0.000942358	0_vs_150NG	ASV149	Faecal	g__Gibberella
k__Fungi	p__Ascomycota	c__Sordariomycetes	o__Hypocreales	f__Nectriaceae	NA	NA	2.48147	9.0799	0.00193995	0.0493453	0_vs_150NG	ASV437	Rumen	Unclassified_f__Nectriaceae
k__Fungi	p__Ascomycota	c__Dothideomycetes	o__Pleosporales	f__Phaeosphaeriaceae	g__Ophiosphaerella	NA	2.92158	9.38658	1.27599e-05	0.000875035	0_vs_150NG	ASV109	Faecal	g__Ophiosphaerella
k__Fungi	p__Ascomycota	c__Dothideomycetes	o__Pleosporales	f__Pleosporaceae	g__Alternaria	s__infectoria	2.40445	8.98693	0.00147582	0.0468705	0_vs_300NG	ASV734	Rumen	g__Alternaria
k__Fungi	p__Ascomycota	c__Pezizomycetes	o__Pezizales	f__Pyronemataceae	g__Pseudaleuria	NA	2.94859	10.2934	0.00176275	0.0457624	0_vs_150NG	ASV103	Rumen	g__Pseudaleuria
k__Fungi	p__Ascomycota	c__Saccharomycetes	o__Saccharomycetales	f__Saccharomycetaceae	g__Issatchenkia	s__orientalis	3.94238	10.0705	9.91657e-05	0.0057085	0_vs_300NG	ASV509	Rumen	g__Issatchenkia
k__Fungi	p__Ascomycota	c__Leotiomycetes	o__Thelebolales	f__Thelebolaceae	g__Thelebolus	s__spongiae	2.94822	9.38801	0.0007549	0.0243778	0_vs_150NG	ASV284	Rumen	g__Thelebolus
k__Fungi	p__Ascomycota	c__Dothideomycetes	o__Pleosporales	f__Thyridariaceae	g__Roussoella	NA	-2.88422	9.62488	6.08439e-05	0.00402787	0_vs_300NG	ASV116	Rumen	g__Roussoella
k__Fungi	p__Ascomycota	NA	NA	NA	NA	NA	-3.19714	9.674	1.69136e-09	1.50785e-06	0_vs_150NG	ASV224	Faecal	Unclassified_NA
k__Fungi	p__Ascomycota	NA	NA	NA	NA	NA	-2.30858	8.70969	1.59877e-05	0.00101808	0_vs_150NG	ASV550	Faecal	Unclassified_NA
k__Fungi	p__Ascomycota	NA	NA	NA	NA	NA	-2.22406	8.89161	2.9277e-05	0.00174003	0_vs_150NG	ASV564	Faecal	Unclassified_NA
k__Fungi	p__Ascomycota	c__Dothideomycetes	o__Pleosporales	NA	NA	NA	2.40288	8.92457	5.1391e-05	0.00277667	0_vs_150NG	ASV124	Faecal	Unclassified_NA
k__Fungi	p__Ascomycota	NA	NA	NA	NA	NA	2.73215	9.12634	6.6027e-05	0.00336361	0_vs_150NG	ASV602	Faecal	Unclassified_NA
k__Fungi	p__Ascomycota	c__Leotiomycetes	o__Helotiales	NA	NA	NA	2.2317	9.22397	0.000194078	0.00665464	0_vs_150NG	ASV87	Faecal	Unclassified_NA
k__Fungi	p__Ascomycota	c__Leotiomycetes	o__Thelebolales	NA	NA	NA	2.24154	8.83151	0.000390965	0.0114277	0_vs_150NG	ASV641	Faecal	Unclassified_NA
k__Fungi	p__Ascomycota	NA	NA	NA	NA	NA	-5.2114	11.0107	9.7529e-10	1.73894e-06	0_vs_300NG	ASV176	Faecal	Unclassified_NA
k__Fungi	p__Ascomycota	NA	NA	NA	NA	NA	3.79252	9.70765	1.53435e-08	7.00968e-06	0_vs_300NG	ASV333	Faecal	Unclassified_NA
k__Fungi	p__Ascomycota	NA	NA	NA	NA	NA	-3.19393	9.37371	1.2496e-05	0.00242903	0_vs_300NG	ASV252	Faecal	Unclassified_NA
k__Fungi	p__Ascomycota	NA	NA	NA	NA	NA	2.63357	8.93777	1.36233e-05	0.00242903	0_vs_300NG	ASV556	Faecal	Unclassified_NA
k__Fungi	p__Ascomycota	NA	NA	NA	NA	NA	-2.31486	9.00064	0.000195545	0.0174329	0_vs_300NG	ASV564	Faecal	Unclassified_NA
k__Fungi	p__Ascomycota	NA	NA	NA	NA	NA	3.7854	10.3134	0.000120246	0.00796025	0_vs_150NG	ASV13	Rumen	Unclassified_NA
k__Fungi	p__Ascomycota	NA	NA	NA	NA	NA	-2.2554	8.68734	0.000163844	0.0090387	0_vs_150NG	ASV564	Rumen	Unclassified_NA
k__Fungi	p__Ascomycota	c__Sordariomycetes	o__Myrmecridiales	NA	NA	NA	3.00344	9.42846	0.000604894	0.0220337	0_vs_150NG	ASV219	Rumen	Unclassified_NA
k__Fungi	p__Ascomycota	c__Sordariomycetes	o__Sordariales	NA	NA	NA	2.91503	9.36698	0.00111087	0.0326844	0_vs_150NG	ASV442	Rumen	Unclassified_NA
k__Fungi	p__Ascomycota	NA	NA	NA	NA	NA	-2.99713	9.1438	6.40717e-05	0.00403957	0_vs_300NG	ASV118	Rumen	Unclassified_NA
k__Fungi	p__Ascomycota	NA	NA	NA	NA	NA	-2.25574	8.73767	0.000510731	0.0233175	0_vs_300NG	ASV564	Rumen	Unclassified_NA
k__Fungi	p__Ascomycota	c__Saccharomycetes	o__Saccharomycetales	NA	NA	NA	2.87568	9.28402	0.000941222	0.0346402	0_vs_300NG	ASV127	Rumen	Unclassified_NA
k__Fungi	p__Ascomycota	NA	NA	NA	NA	NA	2.8304	9.25169	0.00094188	0.0346402	0_vs_300NG	ASV633	Rumen	Unclassified_NA
k__Fungi	p__Basidiomycota	c__Agaricomycetes	o__Agaricales	f__Bolbitiaceae	g__Panaeolus	s__papilionaceus	2.01194	9.06866	0.00066228	0.0407188	0_vs_300NG	ASV84	Faecal	g__Panaeolus
k__Fungi	p__Basidiomycota	c__Agaricomycetes	o__Cantharellales	f__Ceratobasidiaceae	g__Ceratobasidium	NA	-2.06989	8.59738	0.000109103	0.00432291	0_vs_150NG	ASV216	Faecal	g__Ceratobasidium
k__Fungi	p__Basidiomycota	c__Agaricomycetes	o__Cantharellales	f__Ceratobasidiaceae	NA	NA	3.28876	9.50773	9.21998e-06	0.000700186	0_vs_150NG	ASV212	Faecal	Unclassified_f__Ceratobasidiaceae
k__Fungi	p__Basidiomycota	c__Agaricomycetes	o__Cantharellales	f__Ceratobasidiaceae	NA	NA	2.41145	8.92975	0.000211465	0.00711399	0_vs_150NG	ASV167	Faecal	Unclassified_f__Ceratobasidiaceae
k__Fungi	p__Basidiomycota	c__Agaricomycetes	o__Cantharellales	f__Ceratobasidiaceae	NA	NA	2.29427	9.13069	0.000311528	0.00991884	0_vs_150NG	ASV28	Faecal	Unclassified_f__Ceratobasidiaceae
k__Fungi	p__Basidiomycota	c__Agaricomycetes	o__Cantharellales	f__Ceratobasidiaceae	NA	NA	3.63565	9.97882	0.000104124	0.0072558	0_vs_150NG	ASV28	Rumen	Unclassified_f__Ceratobasidiaceae
k__Fungi	p__Basidiomycota	c__Agaricomycetes	o__Cantharellales	f__Ceratobasidiaceae	NA	NA	3.2918	9.63694	0.000326928	0.015459	0_vs_150NG	ASV199	Rumen	Unclassified_f__Ceratobasidiaceae
k__Fungi	p__Basidiomycota	c__Agaricomycetes	o__Cantharellales	f__Ceratobasidiaceae	NA	NA	2.5174	9.10457	0.00201257	0.0493453	0_vs_150NG	ASV167	Rumen	Unclassified_f__Ceratobasidiaceae
k__Fungi	p__Basidiomycota	c__Agaricomycetes	o__Cantharellales	f__Ceratobasidiaceae	NA	NA	-9.67648	15.4041	3.2741e-05	0.0273388	0_vs_150NG	ASV28	WhiteCloverRoot	Unclassified_f__Ceratobasidiaceae
k__Fungi	p__Basidiomycota	c__Microbotryomycetes	o__Microbotryomycetes_ord_Incertae_sedis	f__Chrysozymaceae	NA	NA	-2.69027	9.12428	2.89928e-08	1.29236e-05	0_vs_150NG	ASV435	Faecal	Unclassified_f__Chrysozymaceae
k__Fungi	p__Basidiomycota	c__Agaricomycetes	o__Corticiales	f__Corticiaceae	NA	NA	2.72474	9.12158	4.09361e-05	0.00228091	0_vs_150NG	ASV74	Faecal	Unclassified_f__Corticiaceae
k__Fungi	p__Basidiomycota	c__Cystobasidiomycetes	o__Cystobasidiales	f__Cystobasidiaceae	g__Cystobasidium	s__pallidum	4.92996	10.9122	1.66854e-05	0.00157796	0_vs_300NG	ASV481	Rumen	g__Cystobasidium
k__Fungi	p__Basidiomycota	c__Cystobasidiomycetes	o__Cystobasidiales	f__Cystobasidiaceae	g__Cystobasidium	s__pallidum	2.66185	9.14308	0.00161654	0.0476993	0_vs_300NG	ASV1004	Rumen	g__Cystobasidium
k__Fungi	p__Basidiomycota	c__Tremellomycetes	o__Cystofilobasidiales	f__Cystofilobasidiaceae	g__Cystofilobasidium	s__infirmominiatum	2.20989	8.81388	0.000358302	0.010828	0_vs_150NG	ASV413	Faecal	g__Cystofilobasidium
k__Fungi	p__Basidiomycota	c__Tremellomycetes	o__Cystofilobasidiales	f__Cystofilobasidiaceae	g__Cystofilobasidium	s__infirmominiatum	5.1456	11.106	1.19419e-05	0.00143737	0_vs_300NG	ASV413	Rumen	g__Cystofilobasidium
k__Fungi	p__Basidiomycota	c__Agaricomycetes	o__Auriculariales	f__Exidiaceae	g__Exidia	NA	3.49971	10.1417	6.39203e-06	0.000599841	0_vs_150NG	ASV34	Faecal	g__Exidia
k__Fungi	p__Basidiomycota	c__Agaricomycetes	o__Auriculariales	f__Exidiaceae	g__Exidia	NA	4.13971	10.8109	0.000137159	0.00825448	0_vs_150NG	ASV34	Rumen	g__Exidia
k__Fungi	p__Basidiomycota	c__Tremellomycetes	o__Filobasidiales	f__Filobasidiaceae	g__Naganishia	s__diffluens	-5.46804	11.1505	2.75587e-09	9.12193e-07	0_vs_150NG	ASV404	Rumen	g__Naganishia
k__Fungi	p__Basidiomycota	c__Tremellomycetes	o__Filobasidiales	f__Filobasidiaceae	g__Naganishia	s__albida	4.70254	13.3799	2.90208e-06	0.000426928	0_vs_300NG	ASV61	Rumen	g__Naganishia
k__Fungi	p__Basidiomycota	c__Tremellomycetes	o__Filobasidiales	f__Filobasidiaceae	g__Naganishia	s__albida	4.3937	10.4446	4.19041e-05	0.00308228	0_vs_300NG	ASV247	Rumen	g__Naganishia
k__Fungi	p__Basidiomycota	c__Tremellomycetes	o__Filobasidiales	f__Filobasidiaceae	g__Naganishia	s__diffluens	-3.88891	11.3455	0.000162669	0.00861494	0_vs_300NG	ASV404	Rumen	g__Naganishia
k__Fungi	p__Basidiomycota	c__Tremellomycetes	o__Cystofilobasidiales	f__Mrakiaceae	g__Tausonia	s__pullulans	-2.03159	8.59034	0.000309858	0.0151945	0_vs_150NG	ASV444	Rumen	g__Tausonia
k__Fungi	p__Basidiomycota	c__Tremellomycetes	o__Filobasidiales	f__Piskurozymaceae	g__Solicoccozyma	NA	2.98477	9.80424	0.000642098	0.0223721	0_vs_150NG	ASV104	Rumen	g__Solicoccozyma
k__Fungi	p__Basidiomycota	c__Microbotryomycetes	o__Sporidiobolales	f__Sporidiobolaceae	g__Rhodotorula	s__dairenensis	2.99	9.3587	0.000607327	0.0268034	0_vs_300NG	ASV525	Rumen	g__Rhodotorula
k__Fungi	p__Basidiomycota	c__Cystobasidiomycetes	o__Cystobasidiomycetes_ord_Incertae_sedis	f__Symmetrosporaceae	g__Symmetrospora	NA	2.69718	9.16547	0.00148683	0.0468705	0_vs_300NG	ASV851	Rumen	g__Symmetrospora
k__Fungi	p__Basidiomycota	c__Agaricomycetes	o__Agaricales	f__Tricholomataceae	g__Lachnella	s__villosa	2.39325	8.92359	0.000165605	0.0163429	0_vs_300NG	ASV73	Faecal	g__Lachnella
k__Fungi	p__Basidiomycota	c__Tremellomycetes	o__Trichosporonales	f__Trichosporonaceae	g__Apiotrichum	s__domesticum	-5.04411	10.6281	7.04047e-11	1.25532e-07	0_vs_150NG	ASV282	Faecal	g__Apiotrichum
k__Fungi	p__Basidiomycota	c__Tremellomycetes	o__Trichosporonales	f__Trichosporonaceae	g__Apiotrichum	s__domesticum	-5.0509	10.8667	1.5144e-07	4.5003e-05	0_vs_300NG	ASV282	Faecal	g__Apiotrichum
k__Fungi	p__Basidiomycota	c__Tremellomycetes	o__Trichosporonales	f__Trichosporonaceae	g__Cutaneotrichosporon	s__cutaneum	2.94258	9.32645	0.000829239	0.0332701	0_vs_300NG	ASV548	Rumen	g__Cutaneotrichosporon
k__Fungi	p__Basidiomycota	c__Tremellomycetes	o__Trichosporonales	f__Trichosporonaceae	g__Trichosporon	NA	3.79007	10.6601	1.11253e-08	7.00968e-06	0_vs_300NG	ASV154	Faecal	g__Trichosporon
k__Fungi	p__Basidiomycota	c__Tremellomycetes	o__Trichosporonales	f__Trichosporonaceae	g__Trichosporon	NA	4.81076	11.4479	1.40528e-05	0.00155049	0_vs_300NG	ASV154	Rumen	g__Trichosporon
k__Fungi	p__Basidiomycota	c__Tremellomycetes	o__Trichosporonales	f__Trichosporonaceae	g__Trichosporon	s__lactis	2.91284	9.30644	0.000887166	0.0345473	0_vs_300NG	ASV844	Rumen	g__Trichosporon
k__Fungi	p__Basidiomycota	c__Tremellomycetes	o__Tremellales	f__Trimorphomycetaceae	g__Saitozyma	s__paraflava	-2.36495	12.4688	0.000241658	0.0205179	0_vs_300NG	ASV69	Faecal	g__Saitozyma
k__Fungi	p__Basidiomycota	c__Tremellomycetes	o__Tremellales	f__Trimorphomycetaceae	g__Saitozyma	s__paraflava	-2.04829	8.70383	0.000395027	0.0174339	0_vs_150NG	ASV366	Rumen	g__Saitozyma
k__Fungi	p__Basidiomycota	c__Agaricomycetes	o__Polyporales	f__Xenasmataceae	g__Phlebiella	NA	2.95583	9.39525	0.00101439	0.0305239	0_vs_150NG	ASV240	Rumen	g__Phlebiella
k__Fungi	p__Basidiomycota	NA	NA	NA	NA	NA	5.70394	11.5567	1.58718e-08	9.43312e-06	0_vs_150NG	ASV92	Faecal	Unclassified_NA
k__Fungi	p__Basidiomycota	NA	NA	NA	NA	NA	3.65694	10.1108	6.83974e-06	0.000609763	0_vs_150NG	ASV96	Faecal	Unclassified_NA
k__Fungi	p__Basidiomycota	c__Agaricomycetes	o__Corticiales	NA	NA	NA	2.64016	9.06803	9.11026e-05	0.00430488	0_vs_150NG	ASV316	Faecal	Unclassified_NA
k__Fungi	p__Basidiomycota	c__Cystobasidiomycetes	o__Erythrobasidiales	NA	NA	NA	-2.00937	10.9583	2.22615e-05	0.00360838	0_vs_300NG	ASV153	Faecal	Unclassified_NA
k__Fungi	p__Basidiomycota	c__Agaricomycetes	NA	NA	NA	NA	2.05349	8.81405	0.000885585	0.0493437	0_vs_300NG	ASV220	Faecal	Unclassified_NA
k__Fungi	p__Basidiomycota	NA	NA	NA	NA	NA	4.59725	10.7017	2.70166e-05	0.002555	0_vs_150NG	ASV79	Rumen	Unclassified_NA
k__Fungi	p__Basidiomycota	c__Agaricomycetes	NA	NA	NA	NA	2.96944	9.54635	0.000615744	0.0220337	0_vs_150NG	ASV70	Rumen	Unclassified_NA
k__Fungi	p__Glomeromycota	c__Glomeromycetes	o__Glomerales	f__Glomeraceae	g__Glomus	s__invermaium	2.99707	9.69476	0.000731962	0.0242279	0_vs_150NG	ASV40	Rumen	g__Glomus
k__Fungi	p__Glomeromycota	c__Glomeromycetes	o__Glomerales	f__Glomeraceae	NA	NA	3.5372	9.69182	3.4691e-06	0.00041236	0_vs_150NG	ASV77	Faecal	Unclassified_f__Glomeraceae
k__Fungi	p__Glomeromycota	c__Glomeromycetes	o__Glomerales	f__Glomeraceae	NA	NA	2.52712	8.99891	0.000101685	0.00431676	0_vs_150NG	ASV81	Faecal	Unclassified_f__Glomeraceae
k__Fungi	p__Glomeromycota	c__Glomeromycetes	o__Glomerales	f__Glomeraceae	NA	NA	2.59308	9.03946	0.000108607	0.00432291	0_vs_150NG	ASV168	Faecal	Unclassified_f__Glomeraceae
k__Fungi	p__Glomeromycota	c__Glomeromycetes	o__Glomerales	f__Glomeraceae	NA	NA	2.5602	9.01919	0.000122337	0.00474191	0_vs_150NG	ASV200	Faecal	Unclassified_f__Glomeraceae
k__Fungi	p__Glomeromycota	c__Glomeromycetes	o__Glomerales	f__Glomeraceae	NA	NA	4.55555	10.6652	2.53585e-05	0.002555	0_vs_150NG	ASV77	Rumen	Unclassified_f__Glomeraceae
k__Fungi	p__Glomeromycota	c__Glomeromycetes	o__Glomerales	f__Glomeraceae	NA	NA	4.37755	10.511	3.98695e-05	0.0032992	0_vs_150NG	ASV81	Rumen	Unclassified_f__Glomeraceae
k__Fungi	p__Glomeromycota	c__Glomeromycetes	o__Glomerales	f__Glomeraceae	NA	NA	3.68058	9.93514	0.000233187	0.0123496	0_vs_150NG	ASV171	Rumen	Unclassified_f__Glomeraceae
k__Fungi	p__Glomeromycota	c__Glomeromycetes	o__Glomerales	f__Glomeraceae	NA	NA	3.06441	9.47158	0.000521862	0.0197413	0_vs_150NG	ASV162	Rumen	Unclassified_f__Glomeraceae
k__Fungi	p__Glomeromycota	c__Glomeromycetes	o__Glomerales	f__Glomeraceae	NA	NA	2.85601	9.32644	0.000856836	0.0270107	0_vs_150NG	ASV168	Rumen	Unclassified_f__Glomeraceae
k__Fungi	p__Glomeromycota	c__Paraglomeromycetes	o__Paraglomerales	f__Paraglomeraceae	g__Paraglomus	NA	3.82709	10.0194	2.61635e-06	0.000333211	0_vs_150NG	ASV151	Faecal	g__Paraglomus
k__Fungi	p__Glomeromycota	c__Paraglomeromycetes	o__Paraglomerales	f__Paraglomeraceae	g__Paraglomus	NA	3.36212	9.56124	8.17969e-06	0.000694494	0_vs_150NG	ASV271	Faecal	g__Paraglomus
k__Fungi	p__Mortierellomycota	c__Mortierellomycetes	o__Mortierellales	f__Mortierellaceae	g__Mortierella	s__amoeboidea	2.42991	8.94062	0.000136275	0.00511607	0_vs_150NG	ASV126	Faecal	g__Mortierella
k__Fungi	p__Mortierellomycota	c__Mortierellomycetes	o__Mortierellales	f__Mortierellaceae	g__Mortierella	s__alpina	2.26158	9.21123	0.000137729	0.00511607	0_vs_150NG	ASV90	Faecal	g__Mortierella
k__Fungi	p__Mortierellomycota	c__Mortierellomycetes	o__Mortierellales	f__Mortierellaceae	g__Mortierella	s__gamsii	-3.20676	11.8209	0.000109422	0.0121937	0_vs_300NG	ASV35	Faecal	g__Mortierella
k__Fungi	p__Mortierellomycota	c__Mortierellomycetes	o__Mortierellales	f__Mortierellaceae	g__Mortierella	s__alpina	2.84116	9.31605	0.000510931	0.0197413	0_vs_150NG	ASV177	Rumen	g__Mortierella
k__Fungi	p__Mortierellomycota	c__Mortierellomycetes	o__Mortierellales	f__Mortierellaceae	g__Mortierella	s__minutissima	3.52743	11.5793	0.00154724	0.0418071	0_vs_150NG	ASV24	Rumen	g__Mortierella
k__Fungi	p__Mortierellomycota	c__Mortierellomycetes	o__Mortierellales	f__Mortierellaceae	g__Mortierella	s__fatshederae	2.70767	9.54477	0.00199004	0.0493453	0_vs_150NG	ASV205	Rumen	g__Mortierella
k__Fungi	p__Neocallimastigomycota	c__Neocallimastigomycetes	o__Neocallimastigales	f__Neocallimastigaceae	g__Anaeromyces	NA	2.81414	9.24337	0.00109069	0.0390289	0_vs_300NG	ASV925	Rumen	g__Anaeromyces
k__Fungi	p__Neocallimastigomycota	c__Neocallimastigomycetes	o__Neocallimastigales	f__Neocallimastigaceae	g__Caecomyces	s__communis	2.15625	8.68307	0.000174153	0.0163429	0_vs_300NG	ASV456	Faecal	g__Caecomyces
k__Fungi	p__Neocallimastigomycota	c__Neocallimastigomycetes	o__Neocallimastigales	f__Neocallimastigaceae	g__Caecomyces	s__communis	-2.2924	8.70439	0.000150529	0.00866524	0_vs_150NG	ASV456	Rumen	g__Caecomyces
k__Fungi	p__Neocallimastigomycota	c__Neocallimastigomycetes	o__Neocallimastigales	f__Neocallimastigaceae	g__Caecomyces	s__communis	3.70893	9.8858	5.28393e-05	0.00368207	0_vs_300NG	ASV663	Rumen	g__Caecomyces
k__Fungi	p__Neocallimastigomycota	c__Neocallimastigomycetes	o__Neocallimastigales	f__Neocallimastigaceae	g__Caecomyces	s__communis	2.97003	9.3452	0.000210485	0.0103216	0_vs_300NG	ASV469	Rumen	g__Caecomyces
k__Fungi	p__Neocallimastigomycota	c__Neocallimastigomycetes	o__Neocallimastigales	f__Neocallimastigaceae	g__Caecomyces	s__communis	2.75419	9.20202	0.00129121	0.0438349	0_vs_300NG	ASV786	Rumen	g__Caecomyces
k__Fungi	p__Neocallimastigomycota	c__Neocallimastigomycetes	o__Neocallimastigales	f__Neocallimastigaceae	g__Orpinomyces	NA	-5.71289	11.1526	5.21348e-10	3.45132e-07	0_vs_150NG	ASV351	Rumen	g__Orpinomyces
k__Fungi	p__Neocallimastigomycota	c__Neocallimastigomycetes	o__Neocallimastigales	f__Neocallimastigaceae	g__Orpinomyces	NA	-4.39024	10.0302	5.53698e-08	1.46619e-05	0_vs_150NG	ASV470	Rumen	g__Orpinomyces
k__Fungi	p__Neocallimastigomycota	c__Neocallimastigomycetes	o__Neocallimastigales	f__Neocallimastigaceae	g__Orpinomyces	NA	-4.21076	9.89142	1.0641e-07	2.34812e-05	0_vs_150NG	ASV499	Rumen	g__Orpinomyces
k__Fungi	p__Neocallimastigomycota	c__Neocallimastigomycetes	o__Neocallimastigales	f__Neocallimastigaceae	g__Orpinomyces	NA	-3.96854	9.71056	2.67696e-07	4.43037e-05	0_vs_150NG	ASV619	Rumen	g__Orpinomyces
k__Fungi	p__Neocallimastigomycota	c__Neocallimastigomycetes	o__Neocallimastigales	f__Neocallimastigaceae	g__Orpinomyces	NA	-2.88242	9.95935	0.000343678	0.0156907	0_vs_150NG	ASV483	Rumen	g__Orpinomyces
k__Fungi	p__Neocallimastigomycota	c__Neocallimastigomycetes	o__Neocallimastigales	f__Neocallimastigaceae	g__Orpinomyces	NA	3.25416	9.60651	0.000412926	0.0176359	0_vs_150NG	ASV189	Rumen	g__Orpinomyces
k__Fungi	p__Neocallimastigomycota	c__Neocallimastigomycetes	o__Neocallimastigales	f__Neocallimastigaceae	g__Orpinomyces	NA	-5.72212	11.282	1.55772e-08	1.00927e-05	0_vs_300NG	ASV351	Rumen	g__Orpinomyces
k__Fungi	p__Neocallimastigomycota	c__Neocallimastigomycetes	o__Neocallimastigales	f__Neocallimastigaceae	g__Orpinomyces	NA	6.9372	12.7971	7.07799e-08	2.34281e-05	0_vs_300NG	ASV189	Rumen	g__Orpinomyces
k__Fungi	p__Neocallimastigomycota	c__Neocallimastigomycetes	o__Neocallimastigales	f__Neocallimastigaceae	g__Orpinomyces	NA	5.76177	11.6739	6.64754e-07	0.000176027	0_vs_300NG	ASV290	Rumen	g__Orpinomyces
k__Fungi	p__Neocallimastigomycota	c__Neocallimastigomycetes	o__Neocallimastigales	f__Neocallimastigaceae	g__Orpinomyces	NA	-3.97726	9.81125	2.36145e-06	0.00039082	0_vs_300NG	ASV619	Rumen	g__Orpinomyces
k__Fungi	p__Neocallimastigomycota	c__Neocallimastigomycetes	o__Neocallimastigales	f__Neocallimastigaceae	g__Orpinomyces	NA	5.09281	11.0588	6.37062e-06	0.00084347	0_vs_300NG	ASV455	Rumen	g__Orpinomyces
k__Fungi	p__Neocallimastigomycota	c__Neocallimastigomycetes	o__Neocallimastigales	f__Neocallimastigaceae	g__Orpinomyces	NA	4.59195	10.615	1.5393e-05	0.00156771	0_vs_300NG	ASV512	Rumen	g__Orpinomyces
k__Fungi	p__Neocallimastigomycota	c__Neocallimastigomycetes	o__Neocallimastigales	f__Neocallimastigaceae	g__Piromyces	NA	-2.01065	8.78401	9.60069e-05	0.00431676	0_vs_150NG	ASV314	Faecal	g__Piromyces
k__Fungi	p__Neocallimastigomycota	c__Neocallimastigomycetes	o__Neocallimastigales	f__Neocallimastigaceae	g__Piromyces	NA	-6.73325	12.098	1.80384e-12	2.38829e-09	0_vs_150NG	ASV208	Rumen	g__Piromyces
k__Fungi	p__Neocallimastigomycota	c__Neocallimastigomycetes	o__Neocallimastigales	f__Neocallimastigaceae	g__Piromyces	NA	-5.1404	10.6474	9.40935e-10	4.15266e-07	0_vs_150NG	ASV314	Rumen	g__Piromyces
k__Fungi	p__Neocallimastigomycota	c__Neocallimastigomycetes	o__Neocallimastigales	f__Neocallimastigaceae	g__Piromyces	NA	-3.30034	9.25416	4.1903e-06	0.000554795	0_vs_150NG	ASV589	Rumen	g__Piromyces
k__Fungi	p__Neocallimastigomycota	c__Neocallimastigomycetes	o__Neocallimastigales	f__Neocallimastigaceae	g__Piromyces	NA	-2.46709	8.78701	3.41571e-05	0.00301494	0_vs_150NG	ASV1003	Rumen	g__Piromyces
k__Fungi	p__Neocallimastigomycota	c__Neocallimastigomycetes	o__Neocallimastigales	f__Neocallimastigaceae	g__Piromyces	NA	4.33147	10.4694	7.34166e-05	0.0054002	0_vs_150NG	ASV527	Rumen	g__Piromyces
k__Fungi	p__Neocallimastigomycota	c__Neocallimastigomycetes	o__Neocallimastigales	f__Neocallimastigaceae	g__Piromyces	NA	-2.30179	8.70821	0.000271853	0.0138436	0_vs_150NG	ASV1344	Rumen	g__Piromyces
k__Fungi	p__Neocallimastigomycota	c__Neocallimastigomycetes	o__Neocallimastigales	f__Neocallimastigaceae	g__Piromyces	NA	-5.14636	10.7672	2.28686e-08	1.00927e-05	0_vs_300NG	ASV314	Rumen	g__Piromyces
k__Fungi	p__Neocallimastigomycota	c__Neocallimastigomycetes	o__Neocallimastigales	f__Neocallimastigaceae	g__Piromyces	NA	-5.213	12.2672	9.79082e-07	0.000216051	0_vs_300NG	ASV208	Rumen	g__Piromyces
k__Fungi	p__Neocallimastigomycota	c__Neocallimastigomycetes	o__Neocallimastigales	f__Neocallimastigaceae	g__Piromyces	NA	-3.30031	9.33306	2.23854e-05	0.00185239	0_vs_300NG	ASV589	Rumen	g__Piromyces
k__Fungi	p__Neocallimastigomycota	c__Neocallimastigomycetes	o__Neocallimastigales	f__Neocallimastigaceae	g__Piromyces	NA	-2.8122	9.03215	3.54704e-05	0.00276252	0_vs_300NG	ASV337	Rumen	g__Piromyces
k__Fungi	p__Neocallimastigomycota	c__Neocallimastigomycetes	o__Neocallimastigales	f__Neocallimastigaceae	g__Piromyces	NA	3.50096	9.7262	8.98661e-05	0.00540831	0_vs_300NG	ASV698	Rumen	g__Piromyces
k__Fungi	p__Neocallimastigomycota	c__Neocallimastigomycetes	o__Neocallimastigales	f__Neocallimastigaceae	g__Piromyces	NA	-2.47264	8.84566	0.000130435	0.00719566	0_vs_300NG	ASV1003	Rumen	g__Piromyces
k__Fungi	p__Neocallimastigomycota	c__Neocallimastigomycetes	o__Neocallimastigales	f__Neocallimastigaceae	g__Piromyces	NA	-2.31018	8.76316	0.000716131	0.0305857	0_vs_300NG	ASV1344	Rumen	g__Piromyces
k__Fungi	p__Neocallimastigomycota	c__Neocallimastigomycetes	o__Neocallimastigales	f__Neocallimastigaceae	g__Piromyces	NA	2.56317	9.08163	0.00118192	0.0411806	0_vs_300NG	ASV838	Rumen	g__Piromyces
k__Fungi	p__Neocallimastigomycota	c__Neocallimastigomycetes	o__Neocallimastigales	f__Neocallimastigaceae	g__Piromyces	NA	2.53401	9.79604	0.00146468	0.0468705	0_vs_300NG	ASV615	Rumen	g__Piromyces
k__Fungi	p__Neocallimastigomycota	c__Neocallimastigomycetes	o__Neocallimastigales	f__Neocallimastigaceae	NA	NA	-2.95737	10.0896	2.35745e-05	0.00144942	0_vs_150NG	ASV75	Faecal	Unclassified_f__Neocallimastigaceae
k__Fungi	p__Neocallimastigomycota	c__Neocallimastigomycetes	o__Neocallimastigales	f__Neocallimastigaceae	NA	NA	2.38056	9.66471	0.000746662	0.0187507	0_vs_150NG	ASV86	Faecal	Unclassified_f__Neocallimastigaceae
k__Fungi	p__Neocallimastigomycota	c__Neocallimastigomycetes	o__Neocallimastigales	f__Neocallimastigaceae	NA	NA	2.55097	11.3396	0.00207298	0.0434838	0_vs_150NG	ASV82	Faecal	Unclassified_f__Neocallimastigaceae
k__Fungi	p__Neocallimastigomycota	c__Neocallimastigomycetes	o__Neocallimastigales	f__Neocallimastigaceae	NA	NA	-4.26896	10.1941	4.99846e-07	0.000127318	0_vs_300NG	ASV75	Faecal	Unclassified_f__Neocallimastigaceae
k__Fungi	p__Neocallimastigomycota	c__Neocallimastigomycetes	o__Neocallimastigales	f__Neocallimastigaceae	NA	NA	2.48018	9.59198	0.000439877	0.0313721	0_vs_300NG	ASV86	Faecal	Unclassified_f__Neocallimastigaceae
k__Fungi	p__Neocallimastigomycota	c__Neocallimastigomycetes	o__Neocallimastigales	f__Neocallimastigaceae	NA	NA	7.16527	13.1122	1.98301e-06	0.000291723	0_vs_150NG	ASV86	Rumen	Unclassified_f__Neocallimastigaceae
k__Fungi	p__Neocallimastigomycota	c__Neocallimastigomycetes	o__Neocallimastigales	f__Neocallimastigaceae	NA	NA	-7.21874	12.6933	2.32175e-10	3.074e-07	0_vs_300NG	ASV75	Rumen	Unclassified_f__Neocallimastigaceae
k__Fungi	p__Neocallimastigomycota	c__Neocallimastigomycetes	o__Neocallimastigales	f__Neocallimastigaceae	NA	NA	-3.14118	9.23062	2.05457e-05	0.0018135	0_vs_300NG	ASV635	Rumen	Unclassified_f__Neocallimastigaceae
k__Fungi	NA	NA	NA	NA	NA	NA	-3.0274	9.10716	3.61893e-07	7.4547e-05	0_vs_150NG	ASV563	Faecal	Unclassified_NA
k__Fungi	NA	NA	NA	NA	NA	NA	3.81305	9.90542	2.06634e-06	0.000304347	0_vs_150NG	ASV135	Faecal	Unclassified_NA
k__Fungi	NA	NA	NA	NA	NA	NA	2.36461	8.90235	0.000251385	0.00830036	0_vs_150NG	ASV265	Faecal	Unclassified_NA
k__Fungi	NA	NA	NA	NA	NA	NA	-3.03375	9.26434	2.49073e-05	0.00370081	0_vs_300NG	ASV563	Faecal	Unclassified_NA
k__Fungi	NA	NA	NA	NA	NA	NA	-4.07546	12.5605	0.00032159	0.0152066	0_vs_300NG	ASV2	Rumen	Unclassified_NA

## Sheet: Table_S5a_16S
SampleID	SampleName	TreatmentType	Sample_uni	Niche_type	ASV3	ASV4	ASV5	ASV6	ASV7	ASV8	ASV9	ASV10	ASV11	ASV12	ASV13	ASV14	ASV15	ASV16	ASV17	ASV18	ASV20	ASV21	ASV22	ASV23	ASV24	ASV25	ASV26	ASV27	ASV28	ASV29	ASV30	ASV31	ASV32	ASV33	ASV34	ASV35	ASV36	ASV37	ASV38	ASV39	ASV40	ASV41	ASV42	ASV43	ASV44	ASV45	ASV46	ASV47	ASV48
1	BS_9	RG 150N	1_S1	Soil	23	0	0	11	0	0	0	0	0	0	0	0	0	0	0	0	0	0	0	0	0	0	0	0	0	0	0	0	0	0	0	0	0	0	0	0	0	0	0	0	0	0	0	0	0
10	R18_138	RG 150N	10_S13	Animal	0	0	0	0	239	0	302	81	0	0	8	0	0	0	0	287	123	0	0	0	0	53	0	61	0	50	0	100	47	92	20	0	66	68	14	0	224	0	75	54	32	68	72	158	69
12	RGR_3	RG 150N	12_S38	Plants	75	25	0	605	0	0	0	0	0	0	0	0	0	0	0	0	0	0	0	0	0	0	0	0	0	0	0	0	0	0	0	0	0	0	0	0	0	0	0	0	0	0	0	0	0
13	R17_278	RG 150N	13_S50	Animal	0	8	0	0	281	0	497	206	0	0	129	0	0	0	0	126	104	0	0	0	0	147	0	30	0	52	0	114	92	56	50	0	82	128	153	76	36	0	46	38	85	85	73	16	123
14	R17_50	RG 0N	14_S62	Animal	0	2	0	0	513	0	111	303	0	0	170	0	0	0	0	83	57	0	0	0	0	101	0	58	0	100	0	77	32	83	64	0	73	43	172	41	66	0	71	128	145	71	51	0	38
15	R17_495	RG 150N	15_S74	Animal	0	0	0	0	328	0	278	140	0	0	263	0	0	0	0	48	57	0	0	0	0	92	0	88	0	58	0	50	51	20	39	0	183	52	211	41	66	0	66	148	107	87	93	0	119
16	RGL_7	RG 0N	16_S86	Plants	0	7	0	461	0	0	0	0	0	0	0	0	0	0	0	0	0	0	0	0	0	0	0	0	0	0	0	0	0	0	0	0	0	0	0	0	0	0	0	0	0	0	0	0	0
17	R18_400	RG 0N	17_S3	Animal	0	0	0	0	484	0	495	36	0	0	13	0	0	0	0	211	388	0	0	0	0	114	0	99	0	202	0	149	54	122	89	0	50	124	27	0	98	0	85	64	20	74	107	97	54
18	R17_148	RG 300N	18_S14	Animal	0	0	0	0	540	0	197	28	0	0	12	0	0	0	0	208	195	0	0	0	0	94	0	51	0	88	0	88	31	114	55	0	97	137	19	0	192	0	100	81	30	54	109	324	50
19	R17_34	RG 300N	19_S26	Animal	0	0	161	1	0	50	0	0	32	28	8	26	35	17	9	0	0	0	19	0	9	0	18	0	0	0	30	0	19	0	0	10	0	0	0	0	0	0	0	0	0	0	0	0	0
2	R18_16	RG 0N	2_S12	Animal	0	0	0	0	453	0	129	105	0	0	8	0	0	0	0	314	92	0	0	0	0	98	0	75	0	45	0	102	38	73	0	0	122	83	14	52	165	0	108	164	48	118	163	162	141
20	R17_387	RG 150N	20_S39	Animal	0	0	0	0	127	0	63	1071	0	0	876	0	0	0	0	56	0	0	0	0	0	17	0	35	0	15	0	0	20	0	1876	0	57	0	59	17	29	0	31	0	135	49	42	0	34
21	R18_322	RG 300N	21_S51	Animal	0	0	0	0	433	0	329	7	0	0	0	0	0	0	0	203	216	0	0	0	0	100	0	83	0	187	0	96	32	88	72	0	28	272	10	0	128	0	56	24	0	51	94	192	54
22	BS_1	RG 0N	22_S63	Soil	20	10	0	13	0	0	0	0	0	0	0	0	0	0	0	0	0	0	0	0	0	0	0	0	0	0	0	0	0	0	0	0	0	0	0	0	0	0	0	0	0	0	0	0	0
23	RGR_12	RG 300N	23_S75	Plants	72	20	0	723	1	0	0	0	0	0	0	0	0	0	0	0	0	0	0	0	0	0	0	0	0	0	0	0	0	0	0	0	0	0	0	0	0	0	0	0	0	0	0	0	0
25	RGL_5	RG 300N	25_S4	Plants	0	0	0	723	4	0	0	0	0	0	0	0	0	0	0	0	0	0	0	0	0	0	0	0	0	0	0	0	0	0	0	0	0	0	0	0	0	0	0	0	0	0	0	0	0
26	F17_131	RG 300N	26_S15	Animal	0	0	0	0	1447	0	125	564	0	0	296	0	0	0	0	48	36	0	0	0	0	97	0	94	0	59	0	72	45	81	76	0	88	33	99	71	62	0	48	47	213	65	23	0	20
27	R18_355	RG 300N	27_S27	Animal	0	0	0	0	425	0	248	637	0	0	396	0	0	0	0	151	140	0	0	0	0	109	0	72	0	71	0	94	59	83	89	0	73	42	190	37	92	0	73	32	88	63	75	0	48
28	F17_15	RG 0N	28_S40	Animal	0	0	762	0	1	253	0	0	218	112	312	142	83	113	104	0	0	80	56	74	68	0	104	0	74	0	67	0	98	0	0	147	0	0	0	89	0	35	0	0	0	0	0	0	0
29	R17_168	RG 300N	29_S52	Animal	0	0	0	0	547	0	292	653	0	0	312	0	0	0	0	136	109	0	0	0	0	102	0	77	0	48	0	107	63	116	63	0	123	87	211	142	88	0	92	65	266	77	85	0	39
3	R18_273	RG 300N	3_S24	Animal	0	0	0	0	369	0	465	84	0	0	0	0	0	0	0	133	268	0	0	0	0	205	0	75	0	130	0	173	21	151	97	0	100	177	8	22	127	0	152	151	41	91	103	143	78
31	F18_283	RG 150N	31_S76	Animal	0	0	629	0	3	169	0	6	118	130	27	157	208	133	125	0	0	83	57	106	53	0	107	0	133	0	100	0	43	0	0	69	0	0	0	43	0	56	0	0	0	0	0	0	0
32	F18_475	RG 0N	32_S88	Animal	0	0	542	0	0	235	0	0	125	78	0	207	353	90	52	0	0	68	35	116	50	0	150	0	137	0	87	0	21	0	0	65	0	0	0	24	0	58	0	0	0	0	0	0	0
33	WCL_9	RG 150N	33_S5	Plants	8	976	0	5	1	0	0	0	0	0	0	0	0	0	0	0	0	0	0	0	0	0	0	0	0	0	0	0	0	0	0	0	0	0	0	0	0	0	0	0	0	0	0	0	0
34	R18_60	RG 150N	34_S16	Animal	0	0	747	0	15	170	0	0	118	194	19	198	162	116	35	0	0	60	86	61	81	0	137	0	201	0	63	0	48	0	0	89	0	0	0	0	0	48	0	0	0	0	0	0	0
35	R17_16	RG 0N	35_S28	Animal	0	0	0	0	488	0	368	8	0	0	4	0	0	0	0	100	348	0	0	0	0	96	0	90	0	245	0	155	66	104	118	0	62	188	24	47	96	0	81	56	0	90	67	93	53
36	F17_138	RG 150N	36_S41	Animal	0	0	1106	0	0	217	3	0	165	178	42	224	83	86	84	0	0	88	82	89	45	0	99	0	54	0	89	0	60	0	0	150	0	0	0	34	0	53	0	0	0	0	0	0	0
37	F17_491	RG 150N	37_S53	Animal	0	0	293	0	521	62	147	471	47	77	486	14	6	23	32	91	38	0	23	8	23	65	17	67	13	64	9	64	108	27	27	32	52	30	106	78	21	0	56	134	128	20	24	0	61
38	F17_16	RG 0N	38_S65	Animal	0	0	817	0	0	259	0	0	143	138	46	138	104	124	117	0	0	56	81	81	43	0	111	0	56	0	39	0	37	0	0	74	0	0	0	40	0	54	0	0	0	0	0	0	0
39	R17_491	RG 150N	39_S77	Animal	0	0	513	0	438	143	90	352	69	151	576	29	26	47	38	42	26	13	51	15	40	60	39	56	27	40	18	46	106	42	19	48	36	26	109	102	22	0	51	93	101	27	17	0	49
40	F18_273	RG 300N	40_S89	Animal	0	0	541	0	3	251	0	0	96	65	0	143	201	163	96	0	0	69	45	79	80	0	118	0	99	0	67	0	22	0	0	45	0	0	0	12	0	56	0	0	0	0	0	0	0
41	R17_46	RG 0N	41_S6	Animal	4	0	0	0	501	0	178	307	0	0	246	0	0	0	0	54	88	0	0	0	0	149	0	93	0	79	0	100	31	96	128	0	89	63	206	30	69	0	79	49	123	73	45	0	20
42	BS_12	RG 300N	42_S17	Soil	0	0	0	0	588	0	187	22	0	0	12	0	0	0	0	291	152	0	0	0	0	88	0	120	0	112	0	89	26	167	78	0	92	110	10	52	150	0	135	156	0	188	79	199	54
43	BS_10	RG 150N	43_S29	Soil	0	0	0	0	368	0	275	179	0	0	292	0	0	0	0	129	146	0	0	0	0	107	0	98	0	88	0	131	127	26	79	0	40	71	263	67	99	0	0	0	85	0	77	0	92
44	F18_480	RG 150N	44_S42	Animal	0	0	0	0	637	0	145	88	0	0	38	0	0	0	0	218	96	0	0	0	0	146	0	167	0	125	0	85	29	178	42	0	124	88	15	30	181	0	160	192	73	161	64	162	103
45	R18_290	RG 300N	45_S54	Animal	0	0	0	0	651	0	365	150	0	0	8	0	0	0	0	184	208	0	0	0	0	103	0	147	0	98	0	117	28	126	33	0	77	127	21	36	103	0	123	110	0	124	71	221	67
46	R17_442	RG 0N	46_S66	Animal	0	0	0	0	445	0	323	277	0	0	387	0	0	0	0	160	122	0	0	0	0	130	0	46	0	40	0	173	79	71	70	0	79	77	244	77	57	0	105	67	77	61	71	0	103
48	R17_60	RG 150N	48_S90	Animal	0	3	0	0	552	0	181	802	0	0	273	0	0	0	0	44	68	0	0	0	0	106	0	117	0	82	0	117	28	69	48	0	53	59	156	28	82	0	64	86	333	49	31	0	23
49	WCL_6	RG 300N	49_S7	Plants	0	675	0	3	0	0	0	0	0	0	0	0	0	0	0	0	0	0	0	0	0	0	0	0	0	0	0	0	0	0	0	0	0	0	0	0	0	0	0	0	0	0	0	0	0
5	R18_442	RG 0N	5_S49	Animal	0	0	0	0	365	0	419	16	0	0	11	0	0	0	0	427	232	0	0	0	0	94	0	56	0	100	0	100	20	142	42	0	99	123	27	0	176	0	116	104	17	104	101	200	94
50	R18_490	RG 150N	50_S18	Animal	8	0	0	0	0	0	0	0	0	0	0	0	0	0	0	0	0	0	0	0	0	0	0	0	0	0	0	0	0	0	0	0	0	0	0	0	0	0	0	0	0	0	0	0	0
51	R17_490	RG 150N	51_S30	Animal	23	8	0	0	0	0	0	0	0	0	0	0	0	0	0	0	0	0	0	0	0	0	0	0	0	0	0	0	0	0	0	0	0	0	0	0	0	0	0	0	0	0	0	0	0
52	F18_148	RG 300N	52_S43	Animal	0	0	542	0	0	249	0	0	124	85	0	219	207	181	48	0	0	53	73	78	68	0	236	0	194	0	91	0	20	0	0	119	0	0	0	40	0	53	0	0	0	0	0	0	0
53	F17_495	RG 150N	53_S55	Animal	0	0	787	0	9	350	0	1	191	162	37	190	159	106	103	0	0	53	82	59	48	0	83	0	66	0	79	0	44	0	0	84	0	0	0	54	0	47	0	0	0	0	0	0	0
55	WCR_11	RG 300N	55_S79	Plants	2329	1108	0	6	3	0	0	0	0	0	0	0	0	0	0	0	0	0	0	0	0	0	0	0	0	0	0	0	0	0	0	0	0	0	0	0	0	0	0	0	0	0	0	0	0
56	F17_315	RG 0N	56_S91	Animal	0	0	811	2	4	221	0	0	143	100	19	186	136	106	70	0	0	81	68	75	49	0	69	0	62	0	64	0	50	0	0	59	0	0	0	56	0	43	0	0	0	0	0	0	0
57	R17_355	RG 300N	57_S8	Animal	0	0	0	0	546	0	210	338	0	0	221	0	0	0	0	135	129	0	0	0	0	64	0	91	0	187	0	80	98	80	42	0	67	51	170	81	117	0	42	34	130	62	65	0	68
58	R18_480	RG 150N	58_S19	Animal	0	0	0	0	397	0	157	64	0	0	6	0	0	0	0	372	107	0	0	0	0	109	0	73	0	56	0	123	21	50	0	0	88	71	15	37	150	0	147	132	0	112	30	339	96
59	F18_491	RG 150N	59_S31	Animal	0	0	0	0	348	0	324	63	0	0	134	0	0	0	0	67	163	0	0	0	0	202	0	54	0	110	0	136	112	45	71	0	0	120	152	74	44	0	38	0	38	42	43	0	123
6	BS_6	RG 300N	6_S61	Soil	17	8	0	0	0	0	0	0	0	0	0	0	0	0	0	0	0	0	0	0	0	0	0	0	0	0	0	0	0	0	0	0	0	0	0	0	0	0	0	0	0	0	0	0	0
60	R17_322	RG 300N	60_S44	Animal	0	5	0	0	428	0	334	542	0	0	222	0	0	0	0	83	107	0	0	0	0	116	0	77	0	154	0	165	90	59	103	0	59	41	166	88	55	0	18	0	178	44	56	0	11
61	F18_490	RG 150N	61_S56	Animal	0	0	779	0	9	211	0	0	161	74	9	179	183	184	71	0	0	80	72	72	65	0	101	0	119	0	76	0	34	0	0	40	0	0	0	13	0	57	0	0	0	0	0	0	0
62	R17_131	RG 300N	62_S68	Animal	0	0	0	0	265	0	76	92	0	0	29	0	0	0	0	122	82	0	0	0	0	96	0	65	0	54	0	142	67	280	23	0	84	110	71	53	18	0	73	144	60	62	43	38	363
63	RGR_8	RG 0N	63_S80	Plants	0	12	0	587	2	0	0	0	0	0	0	0	0	0	0	0	0	0	0	0	0	0	0	0	0	0	0	0	0	0	0	0	0	0	0	0	0	0	0	0	0	0	0	0	0
64	WCL_5	RG 300N	64_S92	Plants	4	482	0	0	0	0	0	0	0	0	0	0	0	0	0	0	0	0	0	0	0	0	0	0	0	0	0	0	0	0	0	0	0	0	0	0	0	0	0	0	0	0	0	0	0
65	RGR_9	RG 150N	65_S9	Plants	39	16	0	292	0	0	0	0	0	0	0	0	0	0	0	0	0	0	0	0	0	0	0	0	0	0	0	0	0	0	0	0	0	0	0	0	0	0	0	0	0	0	0	0	0
66	F18_34	RG 300N	66_S20	Animal	0	0	0	0	570	0	120	121	0	0	50	0	0	0	0	188	78	0	0	0	0	120	0	110	0	71	0	72	52	145	37	0	160	68	18	0	172	0	131	161	69	172	72	0	56
67	R17_138	RG 150N	67_S32	Animal	0	0	707	0	10	177	0	0	180	111	24	255	289	150	32	0	0	64	62	174	56	0	92	0	95	0	98	0	25	0	0	139	0	0	0	47	0	61	0	0	0	0	0	0	0
68	R17_283	RG 150N	68_S45	Animal	0	0	0	0	462	0	315	626	0	0	308	0	0	0	0	86	92	0	0	0	0	132	0	86	0	63	0	95	153	50	87	0	48	95	266	125	53	0	63	44	127	103	55	0	94
69	R18_495	RG 150N	69_S57	Animal	0	0	0	0	447	0	327	59	0	0	8	0	0	0	0	335	198	0	0	0	0	201	0	80	0	84	0	194	19	92	58	0	124	82	3	0	115	0	85	152	40	80	49	173	85
7	R17_45	RG 300N	7_S73	Animal	0	0	0	0	1139	0	376	185	0	0	283	0	0	0	0	76	24	0	0	0	0	81	0	141	0	34	0	20	50	10	641	0	276	58	81	59	54	0	29	24	134	40	33	0	106
70	F18_46	RG 0N	70_S69	Animal	0	0	499	0	4	174	0	0	90	47	10	126	91	112	50	0	0	56	67	155	73	0	102	0	154	0	48	0	41	0	0	94	0	0	4	44	0	31	0	0	0	0	0	0	0
71	F18_45	RG 300N	71_S81	Animal	0	0	459	0	10	197	0	0	163	60	21	171	184	180	108	0	0	57	48	109	75	0	125	0	181	0	64	0	34	0	0	58	0	0	0	54	0	33	0	0	0	0	0	0	0
72	R17_489	RG 150N	72_S93	Animal	0	0	0	0	974	0	884	318	0	0	485	0	0	0	0	101	10	0	0	0	0	72	0	85	0	56	0	11	35	95	191	0	191	10	71	48	39	0	78	29	83	96	57	0	55
73	R17_475	RG 0N	73_S10	Animal	0	0	45	0	266	0	148	7	0	0	0	20	30	0	0	314	151	0	0	0	0	40	0	55	31	65	17	67	91	57	26	0	58	80	46	39	184	0	91	41	5	89	67	176	36
74	F17_400	RG 0N	74_S21	Animal	0	0	524	0	14	174	0	0	117	39	0	187	146	225	56	0	0	66	54	0	77	0	109	0	130	0	38	0	20	0	0	0	0	0	0	0	0	46	0	0	0	0	0	0	0
75	R17_273	RG 300N	75_S33	Animal	0	0	0	0	292	0	178	88	0	0	60	0	0	0	0	28	361	0	0	0	0	149	0	29	0	179	0	111	141	32	49	0	35	59	213	185	61	0	65	47	24	84	48	0	128
76	F18_278	RG 150N	76_S46	Animal	0	0	464	0	32	139	13	15	77	66	9	112	169	81	55	0	19	36	51	86	50	0	90	0	93	5	47	0	57	2	0	53	6	0	0	76	0	0	0	0	3	0	8	0	0
77	R18_34	RG 300N	77_S58	Animal	0	0	268	0	184	115	135	5	83	52	22	86	66	97	62	104	43	39	27	34	10	53	37	34	35	25	19	69	59	45	14	41	75	60	4	30	50	24	56	50	0	49	76	63	48
78	R18_129	RG 150N	78_S70	Animal	0	0	0	0	390	0	500	120	0	0	0	0	0	0	0	170	269	0	0	0	0	77	0	72	0	82	0	153	28	173	49	0	125	110	19	33	114	0	119	101	48	116	131	112	40
79	R17_315	RG 0N	79_S82	Animal	2	0	0	0	126	0	353	103	0	0	6	0	0	0	0	226	88	0	0	0	0	93	0	0	0	117	0	126	35	62	0	0	89	41	112	33	102	0	94	36	82	147	120	0	48
8	RGL_9	RG 150N	8_S85	Plants	0	3	0	652	0	0	0	0	0	0	0	0	0	0	0	0	0	0	0	0	0	0	0	0	0	0	0	0	0	0	0	0	0	0	0	0	0	0	0	0	0	0	0	0	0
80	R17_15	RG 0N	80_S94	Animal	0	0	712	1	168	155	26	76	122	107	42	0	22	132	72	28	11	63	96	105	47	30	169	36	74	6	0	0	37	0	13	133	0	0	23	74	2	60	19	0	43	20	21	0	0
81	R18_15	RG 0N	81_S11	Animal	0	0	0	0	253	0	137	11	0	0	6	0	0	0	0	266	163	0	0	0	0	47	0	40	0	59	0	68	49	98	34	0	54	81	33	33	172	0	67	34	0	77	147	146	20
82	F18_495	RG 150N	82_S22	Animal	0	0	754	0	17	224	2	20	135	180	22	164	170	89	118	0	0	35	55	46	21	2	63	0	69	4	85	0	41	0	0	41	0	0	0	13	0	35	0	2	0	0	3	0	0
86	R17_400	RG 0N	86_S71	Animal	0	0	0	0	509	0	149	292	0	0	22	0	0	0	0	274	116	0	0	0	0	80	0	84	0	78	0	99	39	113	21	0	143	54	94	37	119	0	146	119	122	99	145	52	45
87	WCL_7	RG 0N	87_S83	Plants	16	861	0	2	0	0	0	0	0	0	0	0	0	0	0	0	0	0	0	0	0	0	0	0	0	0	0	0	0	0	0	0	0	0	0	0	0	0	0	0	0	0	0	0	0
88	F18_138	RG 150N	88_S95	Animal	0	0	442	0	8	126	0	0	119	110	0	156	238	54	56	0	0	33	57	98	45	0	119	0	186	0	96	0	19	0	0	43	0	0	0	42	0	47	0	0	0	0	0	0	0
9	RGL_1	RG 0N	9_S2	Plants	0	0	0	849	0	0	0	0	0	0	0	0	0	0	0	0	0	0	0	0	0	0	0	0	0	0	0	0	0	0	0	0	0	0	0	0	0	0	0	0	0	0	0	0	0
90	R18_168	RG 300N	90_S23	Animal	0	0	0	0	495	0	255	1133	0	0	59	0	0	0	0	114	50	0	0	0	0	81	0	110	0	65	0	94	34	107	81	0	117	29	70	55	79	0	118	200	160	96	64	0	52
91	F17_480	RG 150N	91_S35	Animal	0	2	0	0	0	0	0	0	0	0	0	0	0	0	0	0	0	0	0	0	0	0	0	0	0	0	0	0	0	0	0	0	0	0	0	0	0	0	0	0	0	0	0	0	0
92	R18_387	RG 150N	92_S48	Animal	0	0	0	0	481	0	206	95	0	0	18	0	0	0	0	253	58	0	0	0	0	89	0	82	0	52	0	85	36	130	0	0	211	99	33	74	156	0	200	220	0	167	145	234	66
93	F17_355	RG 300N	93_S60	Animal	0	0	534	0	4	170	0	0	113	106	33	114	149	107	52	0	0	40	49	97	44	0	56	0	24	0	33	0	39	0	0	96	0	0	0	52	0	31	0	0	0	0	0	0	0
95	R17_290	RG 300N	95_S84	Animal	0	0	0	0	725	0	181	749	0	0	144	0	0	0	0	93	97	0	0	0	0	99	0	151	0	123	0	91	59	58	57	0	125	43	192	89	91	0	90	62	130	41	175	0	27
96	F18_60	RG 150N	96_S96	Animal	0	0	467	0	0	164	0	0	91	73	4	133	126	149	54	0	0	41	48	150	58	0	108	0	124	0	41	0	26	0	0	93	0	0	0	35	0	41	0	0	0	0	0	0	0
99	WCL_4	RG 150N	99_S36	Plants	0	0	631	0	6	169	0	0	115	74	175	129	113	113	98	0	0	63	41	118	44	0	56	0	52	0	24	0	55	0	0	102	0	0	0	57	0	34	0	0	0	0	0	0	0
100	R18_131	RG 300N	100_S34	Animal	3	0	376	0	363	133	66	48	91	80	12	40	40	38	54	23	38	59	42	26	45	82	15	146	9	85	27	20	27	82	44	26	15	137	1	25	21	31	40	43	16	18	24	52	102
101	WCL_10	RG 150N	101_S45	Plants	4	296	222	0	0	109	0	0	53	53	9	23	14	16	57	0	0	37	18	14	31	0	11	0	4	0	14	0	5	0	0	5	0	0	0	6	0	9	0	0	0	0	0	0	0
102	RGR_4	RG 150N	102_S56	Plants	98	13	5	411	0	0	0	0	0	0	0	0	0	0	0	0	0	0	0	0	0	0	0	0	0	0	0	0	0	0	0	0	0	0	0	0	0	0	0	0	0	0	0	0	0
103	WCR_12	RG 300N	103_S67	Plants	930	149	0	0	487	0	55	45	0	0	2	0	0	0	0	33	64	0	0	0	0	102	0	219	0	133	0	20	16	161	62	0	18	168	3	0	18	0	53	53	21	16	29	74	131
104	WCR_8	RG 0N	104_S78	Plants	3344	659	0	17	0	5	0	0	0	0	0	0	1	0	0	0	0	0	0	0	0	0	0	0	0	0	0	0	0	0	0	0	0	0	0	0	0	0	0	0	0	0	0	0	0
105	RGR8	RG 150N	105_S2	Plants	113	42	0	331	0	0	0	0	0	0	0	0	0	0	0	0	0	0	0	0	0	0	0	0	0	0	0	0	0	0	0	0	0	0	0	0	0	0	0	0	0	0	0	0	0
107	F18_16	RG 0N	107_S24	Animal	2	0	473	0	0	184	0	0	158	110	0	146	168	154	84	0	0	72	103	103	89	0	63	0	135	0	89	0	20	0	0	27	0	0	0	13	0	49	0	0	0	0	0	0	0
108	WCL_3	RG 150N	108_S35	Plants	3	601	1	2	0	0	0	0	0	0	0	0	0	0	0	0	0	0	0	0	0	0	0	0	0	0	0	0	0	0	0	0	0	0	0	0	0	0	0	0	0	0	0	0	0
109	WCR_2	RG 0N	109_S46	Plants	3868	580	4	10	0	0	0	0	0	0	0	0	0	0	0	0	0	0	0	0	0	0	0	0	0	0	2	0	0	0	0	0	0	0	0	0	0	0	0	0	0	0	0	0	0
110	F18_491	RG 150N	110_S57	Animal	5	0	546	0	0	197	0	0	152	120	7	121	142	112	48	0	0	60	74	122	85	0	53	0	88	0	75	0	9	0	0	88	0	0	0	22	0	70	0	0	0	0	0	0	0
111	F17_50	RG 0N	111_S68	Animal	3	0	650	0	0	241	0	0	198	132	19	196	107	189	82	0	0	84	97	48	84	0	42	0	33	0	76	0	33	0	0	104	0	0	0	21	0	49	0	0	0	0	0	0	0
112	F18_131	RG 300N	112_S79	Animal	3	0	508	0	0	244	0	0	179	208	4	161	285	95	85	0	0	96	79	79	74	0	131	0	134	0	67	0	36	0	0	22	0	0	0	0	0	91	0	0	0	0	0	0	0
113	F17_60	RG 150N	113_S3	Animal	3	0	715	0	0	316	0	0	251	160	144	130	99	104	106	0	0	90	71	85	109	0	54	0	46	0	82	0	57	0	0	110	0	0	0	36	0	52	0	0	0	0	0	0	0
114	F18_400	RG 0N	114_S14	Animal	4	0	542	0	0	228	0	0	168	115	4	107	145	108	86	0	0	75	90	63	112	0	78	0	109	0	47	0	18	0	0	68	0	0	0	12	0	90	0	0	0	0	0	0	0
115	F17_315	RG 0N	115_S25	Animal	9	0	765	0	0	214	0	0	189	133	12	99	87	99	106	0	0	98	104	88	60	0	52	0	46	0	47	0	21	0	0	41	0	0	0	37	0	60	0	0	0	0	0	0	0
116	WCL_11	RG 300N	116_S36	Plants	6	409	0	0	0	0	0	0	0	0	0	0	0	0	0	0	0	0	0	0	0	0	0	0	0	0	0	0	0	0	0	0	0	0	0	0	0	0	0	0	0	0	0	0	0
117	R17_129	RG 150N	117_S47	Animal	1	0	7	0	308	0	149	246	0	0	73	0	0	0	0	85	53	0	0	0	0	125	0	54	0	103	0	142	86	62	39	0	100	42	316	76	25	0	66	57	88	78	24	0	83
118	RGL_4	RG 150N	118_S58	Plants	0	0	3	679	0	0	0	0	0	0	0	2	0	0	0	0	0	0	0	0	0	0	0	0	0	0	0	0	0	0	0	0	0	0	0	0	0	0	0	0	0	0	0	0	0
119	F18_489	RG 150N	119_S69	Animal	0	0	385	3	0	237	0	0	155	97	5	94	101	93	77	0	0	69	58	96	73	0	60	0	61	0	49	0	8	0	0	46	0	0	0	11	0	70	0	0	0	0	0	0	0
120	F17_387	RG 150N	120_S80	Animal	3	0	964	0	0	481	0	0	240	168	65	130	89	82	211	0	0	137	100	31	135	0	53	0	25	0	83	0	25	0	0	19	0	0	0	26	0	58	0	0	0	0	0	0	0
121	BS_7	RG 0N	121_S4	Soil	15	4	15	5	0	0	0	0	0	0	0	2	0	0	0	0	0	0	0	0	0	0	0	0	0	0	0	0	0	0	0	0	0	0	0	0	0	0	0	0	0	0	0	0	0
122	F18_290	RG 300N	122_S15	Animal	0	0	536	0	0	265	0	0	177	121	5	101	143	65	70	0	0	77	104	95	69	0	67	0	92	0	55	0	31	0	0	49	0	0	0	0	0	62	0	0	0	0	0	0	0
123	RGL_12	RG 300N	123_S26	Plants	3	0	0	386	0	0	0	0	0	0	0	0	0	0	0	0	0	0	0	0	0	0	0	0	0	0	0	0	0	0	0	0	0	0	0	0	0	0	0	0	0	0	0	0	0
124	WCR_9	RG 150N	124_S37	Plants	2661	998	0	3	0	0	0	0	0	0	0	0	0	0	0	0	0	0	0	0	0	0	0	0	0	0	0	0	0	0	0	0	0	0	0	0	0	0	0	0	0	0	0	0	0
125	BS_4	RG 150N	125_S48	Soil	994	765	0	38	0	0	0	0	0	0	0	0	0	0	0	0	0	0	0	0	0	0	0	0	0	0	0	0	0	0	0	0	0	0	0	0	0	0	0	0	0	0	0	0	0
126	RGL_2	RG 0N	126_S59	Plants	1	1	1	634	0	0	0	0	0	0	0	0	0	0	0	0	0	0	0	0	0	0	0	0	0	0	0	0	0	0	0	0	0	0	0	0	0	0	0	0	0	0	0	0	0
127	F17_45	RG 300N	127_S70	Animal	7	0	544	0	0	257	0	0	178	111	16	121	121	129	158	0	0	84	85	54	135	0	106	0	111	0	54	0	32	0	0	24	0	0	0	33	0	55	0	0	0	0	0	0	0
128	F18_355	RG 300N	128_S81	Animal	2	0	525	0	0	212	0	0	177	59	1	129	173	136	59	0	0	56	80	100	63	0	110	0	123	0	54	0	27	0	0	40	0	0	0	25	0	84	0	0	0	0	0	0	0
129	BS_8	RG 0N	129_S5	Soil	16	0	0	4	0	0	0	0	0	0	0	0	0	0	0	0	0	0	0	0	0	0	0	0	0	0	0	0	0	0	0	0	0	0	0	0	0	0	0	0	0	0	0	0	0
130	F17_290	RG 300N	130_S16	Animal	6	2	770	0	0	215	0	0	182	329	39	141	181	110	119	0	0	90	97	58	84	0	82	0	60	0	57	0	23	0	0	61	0	0	0	24	0	52	0	0	0	0	0	0	0
131	WCR_5	RG 300N	131_S27	Plants	1511	929	0	8	0	0	0	0	0	0	0	0	0	0	0	0	0	0	0	0	0	0	0	0	0	0	0	0	0	0	0	0	0	0	0	0	1	0	0	0	0	0	0	0	0
132	WCL_12	RG 300N	132_S38	Plants	30	434	2	70	0	0	0	0	0	0	0	0	0	0	0	0	0	0	0	0	0	0	0	0	0	0	0	0	0	0	0	0	0	0	0	0	0	0	0	0	0	0	0	0	0
133	F17_322	RG 300N	133_S49	Animal	2	0	1000	0	0	325	0	0	189	292	44	84	90	85	164	0	0	129	98	75	91	0	55	0	44	0	67	0	27	0	0	93	0	0	0	29	0	76	0	0	0	0	0	0	0
134	R18_489	RG 150N	134_S60	Animal	1	0	7	0	1115	0	129	115	0	0	36	0	0	0	0	72	108	0	0	0	0	132	0	211	0	141	0	35	17	96	113	0	44	111	3	15	91	0	61	114	87	77	35	104	31
135	RGR_5	RG 300N	135_S71	Plants	15	4	625	122	0	301	1	0	221	148	108	119	68	145	95	0	0	121	99	47	65	0	56	0	17	0	96	0	22	5	0	47	0	0	0	37	0	62	0	0	0	0	0	0	0
136	F17_442	RG 0N	136_S82	Animal	11	324	217	0	0	86	0	0	64	37	8	39	25	32	35	0	0	27	26	22	25	0	11	0	7	0	16	0	10	0	0	15	0	0	0	18	0	19	0	0	0	0	0	0	0
137	WCR_4	RG 150N	137_S6	Plants	2168	818	12	18	0	0	0	0	0	0	0	2	0	1	0	0	0	0	0	0	0	0	0	0	0	0	0	0	0	0	0	0	0	0	0	0	0	0	0	0	0	0	0	0	0
138	F18_50	RG 0N	138_S17	Animal	1	0	502	0	0	225	0	0	169	114	4	111	163	143	82	0	0	65	94	97	64	0	60	0	101	0	62	0	21	0	0	33	0	0	0	22	0	55	0	0	0	0	0	0	0
139	BS_11	RG 300N	139_S28	Soil	2361	707	6	14	0	0	0	0	0	0	0	0	0	0	0	0	0	0	0	0	0	0	0	0	0	0	0	0	0	0	0	0	0	0	0	0	0	0	0	0	0	0	0	0	0
140	F17_490	RG 150N	140_S39	Animal	2	0	650	0	0	288	0	0	155	145	5	111	108	105	130	0	0	116	97	84	110	0	50	0	39	0	49	0	27	0	0	19	0	0	0	10	0	59	0	0	0	0	0	0	0
141	F17_273	RG 300N	141_S50	Animal	1	0	1231	0	0	342	0	0	191	231	56	132	69	100	184	0	0	259	103	54	134	0	36	0	32	0	83	0	45	0	0	66	0	0	0	22	0	55	0	0	0	0	0	0	0
142	RGR_2	RG 0N	142_S61	Plants	70	17	0	308	0	0	0	0	0	0	0	0	0	0	0	0	0	0	0	0	0	0	0	0	0	0	0	0	0	0	0	0	0	0	0	0	0	0	0	0	0	0	0	0	0
143	F17_46	RG 0N	143_S72	Animal	2	0	757	0	0	242	0	0	293	180	39	160	117	203	143	0	0	116	91	43	80	0	49	0	38	0	71	0	59	0	0	57	0	0	0	46	0	50	0	0	0	0	0	0	0
144	F17_489	RG 150N	144_S83	Animal	1	0	186	429	0	74	0	0	61	33	59	35	21	29	37	0	0	22	25	16	32	0	28	0	3	0	26	0	7	0	0	9	0	0	0	10	0	27	0	0	0	0	0	0	0
145	RGR_1	RG 0N	145_S7	Plants	66	21	2	911	0	0	0	0	0	0	0	0	0	0	0	0	0	0	0	0	0	0	0	0	0	0	0	0	0	0	0	0	0	0	0	0	0	0	0	0	0	0	0	0	0
146	F18_315	RG 0N	146_S18	Animal	6	0	499	0	0	174	0	0	106	133	4	144	186	147	39	0	0	73	85	72	93	0	85	0	66	0	54	0	20	0	0	36	0	0	0	21	0	80	0	0	0	0	0	0	0
147	WCR_3	RG 150N	147_S29	Plants	1458	540	8	19	0	0	0	0	0	2	0	0	0	0	0	0	0	0	0	0	0	0	0	0	0	0	0	0	0	0	0	0	0	0	0	0	0	0	0	0	0	0	0	0	0
149	WCL_1	RG 0N	149_S51	Plants	12	995	2	0	0	0	0	0	0	0	0	0	0	0	0	0	0	0	0	0	0	0	0	0	0	0	0	0	0	0	0	0	0	0	0	0	0	0	0	0	0	0	0	0	0
150	RGR_11	RG 300N	150_S62	Plants	30	11	3	505	0	0	0	0	0	0	0	0	0	0	0	0	0	0	0	0	0	0	0	0	0	0	0	0	0	0	0	0	0	0	0	0	0	0	0	0	0	0	0	0	0
151	RGL_11	RG 150N	151_S73	Plants	2	1	1	475	0	0	0	0	0	0	0	0	0	0	0	0	0	0	0	0	0	0	0	0	0	0	0	0	0	0	0	0	0	0	0	0	0	0	0	0	0	0	0	0	0
152	RGL_3	RG 150N	152_S84	Plants	1	0	3	907	0	0	0	0	0	0	0	0	0	0	0	0	0	0	0	0	0	0	0	0	0	0	0	0	0	0	0	0	0	0	0	0	0	0	0	0	0	0	0	0	0
153	F17_168	RG 300N	153_S8	Animal	7	1	705	0	0	211	0	0	164	184	49	157	146	101	99	0	0	85	60	84	72	0	56	0	42	0	58	0	20	0	0	62	0	0	0	27	0	45	0	0	0	0	0	0	0
154	F18_387	RG 150N	154_S19	Animal	2	0	459	0	0	176	0	0	93	115	2	130	186	81	85	0	0	75	75	73	54	0	49	0	60	0	57	0	0	0	0	53	0	0	0	6	0	45	0	0	0	0	0	0	0
155	RGR_6	RG 300N	155_S30	Plants	48	5	39	458	0	25	0	0	4	15	0	10	11	8	4	0	0	0	0	5	0	0	5	0	4	0	7	0	0	0	0	0	0	0	0	0	0	0	0	0	0	0	0	0	0
156	F18_129	RG 150N	156_S41	Animal	5	0	421	0	0	190	0	0	131	115	3	113	129	76	54	0	0	66	78	53	89	0	41	0	83	0	78	0	28	0	0	35	0	0	0	0	0	72	0	0	0	0	0	0	0
157	RGR_7	RG 0N	157_S52	Plants	73	15	6	731	0	0	0	0	0	0	0	0	0	0	0	0	0	0	0	0	0	0	0	0	0	0	0	0	0	0	0	0	0	0	0	0	0	0	0	0	0	0	0	0	0
158	F17_475	RG 0N	158_S63	Animal	4	0	1039	0	0	225	0	0	164	194	42	154	77	78	55	0	0	130	100	76	59	0	73	0	28	0	80	0	48	0	0	120	0	0	0	27	0	58	0	0	0	0	0	0	0
160	F17_148	RG 300N	160_S85	Animal	9	0	779	0	0	274	0	0	204	221	54	132	85	111	110	0	0	88	76	92	75	0	80	0	40	0	94	0	17	0	0	56	0	0	0	33	0	50	0	0	0	0	0	0	0
161	F18_322	RG 300N	161_S9	Animal	3	0	518	0	0	383	0	0	128	101	0	122	83	84	96	0	0	120	106	51	132	0	64	0	62	0	82	0	20	0	0	20	0	0	0	0	0	117	0	0	0	0	0	0	0
162	R18_283	RG 150N	162_S20	Animal	5	0	7	0	478	0	328	35	0	0	25	0	0	0	0	127	206	0	0	0	0	116	0	111	0	92	0	141	50	112	77	0	67	107	31	29	49	0	60	67	22	78	74	101	46
163	F17_129	RG 150N	163_S31	Animal	0	0	783	0	0	274	0	0	194	299	85	132	114	108	110	0	0	81	106	57	101	0	56	0	52	0	60	0	57	0	0	54	0	0	0	44	0	65	0	0	0	0	0	0	0
164	F17_16	RG 0N	164_S42	Animal	0	0	717	0	0	331	0	0	223	188	30	183	97	158	100	0	0	63	92	62	79	0	106	0	33	0	118	0	37	0	0	82	0	0	0	33	0	59	0	0	0	0	0	0	0
165	F18_168	RG 300N	165_S53	Animal	1	0	522	0	0	222	0	0	114	120	1	118	152	65	61	0	0	75	97	94	96	0	78	0	79	0	39	0	22	0	0	46	0	0	0	0	0	71	0	0	0	0	0	0	0
166	F17_278	RG 150N	166_S64	Animal	0	0	756	0	0	327	0	0	216	200	43	163	72	102	146	0	0	109	99	73	153	0	56	0	29	0	66	0	65	0	0	61	0	0	0	48	0	74	0	0	0	0	0	0	0
167	BS_5	RG 300N	167_S75	Soil	30	7	24	7	0	0	0	0	0	0	0	3	0	0	0	0	0	0	0	0	0	0	0	0	0	0	0	0	0	0	0	0	0	0	0	0	0	0	0	0	0	0	0	0	0
168	F17_34	RG 300N	168_S86	Animal	6	0	832	0	0	317	0	0	240	248	70	121	89	124	156	0	0	100	115	83	90	0	72	0	39	0	73	0	37	0	0	50	0	0	0	35	0	53	0	0	0	0	0	0	0
169	WCR_1	RG 0N	169_S10	Plants	3256	1032	0	8	0	0	0	0	0	0	0	0	0	0	0	0	0	0	0	0	0	0	0	0	0	0	0	0	0	0	0	0	0	0	0	0	0	0	0	0	0	0	0	0	0
170	F17_15	RG 0N	170_S21	Animal	8	0	691	0	0	156	0	0	220	164	20	167	92	150	67	0	0	91	87	66	45	0	66	0	55	0	107	0	7	0	0	137	0	0	0	13	0	69	0	0	0	0	0	0	0
171	R18_278	RG 150N	171_S32	Animal	7	0	13	0	431	0	429	33	0	0	4	0	0	0	0	97	321	0	0	0	0	150	0	82	0	90	0	183	27	172	88	0	63	159	5	0	89	0	68	123	27	75	74	88	43
172	WCR_10	RG 150N	172_S43	Plants	2486	1016	2	1	0	0	0	0	0	0	0	0	0	0	0	0	0	0	0	0	0	0	0	0	0	0	0	0	0	0	0	0	0	0	0	0	0	0	0	0	0	0	0	0	0
173	R18_45	RG 300N	173_S54	Animal	0	0	0	0	561	0	153	60	0	0	24	0	0	0	0	84	142	0	0	0	0	150	0	161	0	89	0	72	33	72	69	0	59	127	10	20	96	0	61	87	37	49	51	99	111
174	WCL_2_	RG 0N	174_S65	Plants	0	996	0	0	0	0	0	0	0	0	0	0	0	0	0	0	0	0	0	0	0	0	0	0	0	0	0	0	0	0	0	0	0	0	0	0	0	0	0	0	0	0	0	0	0
175	WCR_7	RG 0N	175_S76	Plants	3333	797	1	8	0	0	0	0	0	0	0	0	0	0	0	0	0	0	0	0	0	0	0	0	0	0	0	0	0	0	0	0	0	0	0	0	0	0	0	0	0	0	0	0	0
176	R18_50	RG 0N	176_S87	Animal	11	4	0	0	674	0	385	16	0	0	4	0	0	0	0	57	385	0	0	0	0	136	0	127	0	92	0	188	22	185	69	0	71	188	10	29	26	0	96	53	8	136	62	119	55
178	WCL_8	RG 0N	178_S22	Plants	21	572	0	2	0	0	0	0	0	0	0	0	0	0	0	0	0	0	0	0	0	0	0	0	0	0	0	0	0	0	0	0	0	0	0	0	0	0	0	0	0	0	0	0	0
179	F17_138	RG 150N	179_S33	Animal	4	0	1237	0	0	310	0	0	213	263	55	174	56	70	134	0	0	160	94	63	106	0	58	0	36	0	88	0	50	0	0	151	0	0	0	31	0	58	0	0	0	0	0	0	0
180	F17_480	RG 150N	180_S44	Animal	3	0	768	0	0	319	0	0	169	159	276	148	66	90	209	0	0	101	76	69	117	0	37	0	32	0	80	0	47	0	0	133	0	0	0	37	0	61	0	0	0	0	0	0	0
181	R18_315	RG 0N	181_S55	Animal	3	0	0	0	276	0	273	0	0	0	0	0	0	0	0	115	228	0	0	0	0	113	0	53	0	139	0	157	42	111	63	0	38	196	40	46	49	0	43	28	7	61	98	121	78
182	BS_3	RG 150N	182_S66	Soil	35	9	0	6	0	0	0	0	0	0	0	0	0	0	0	0	0	0	0	0	0	0	0	0	0	0	0	0	0	0	0	0	0	0	0	0	0	0	0	0	0	0	0	0	0
183	F18_15	RG 0N	183_S77	Animal	5	0	443	0	0	196	0	0	109	99	0	169	159	113	58	0	0	55	90	58	63	0	93	0	113	0	101	0	15	0	0	39	0	0	0	16	0	55	0	0	0	0	0	0	0
97	F18_442	RG 0N	97_S1	Animal	3	0	618	0	0	214	0	0	110	89	1	116	111	97	90	0	0	107	94	106	73	0	55	0	60	0	39	0	32	0	0	38	0	0	0	11	0	53	0	0	0	0	0	0	0
98	R17_480	RG 150N	98_S12	Animal	11	2	15	0	413	0	141	355	0	0	530	0	0	0	0	45	65	0	0	2	0	61	0	168	0	288	0	68	100	40	54	0	75	79	141	63	43	0	43	78	171	46	74	0	27
99	F17_480	RG 150N	99_S23	Animal	1	665	3	0	0	0	0	0	0	0	0	0	0	0	0	0	0	0	0	0	0	0	0	0	0	0	0	0	0	0	0	0	0	0	0	0	0	0	0	0	0	0	0	0	0
[truncated: 216 more columns]

## Sheet: Table_S5b_18S
SampleID	SampleName	TreatmentType	Sample_uni	SampleType	ASV1	ASV2	ASV3	ASV4	ASV5	ASV6	ASV7	ASV8	ASV9	ASV10	ASV11	ASV12	ASV13	ASV14	ASV15	ASV16	ASV17	ASV18	ASV20	ASV21	ASV22	ASV23	ASV24	ASV25	ASV26	ASV27	ASV28	ASV29	ASV30	ASV31	ASV32	ASV33	ASV34	ASV35	ASV36	ASV38	ASV39	ASV40	ASV41	ASV42	ASV43	ASV44	ASV46	ASV47	ASV48
1	BS_9	RG 150N	1_S1	BulkSoil	5425	7293	0	0	0	0	0	0	0	0	0	0	54	0	0	0	0	0	0	0	0	0	0	0	0	0	607	0	0	0	0	0	0	0	0	0	0	0	0	0	0	0	0	0	0
10	R18_138	RG 150N	10_S13	Rumen	7	45	0	0	0	0	0	0	0	0	0	0	2	0	0	0	1	0	0	0	0	0	0	0	0	0	0	0	0	0	0	0	0	0	0	0	0	0	0	0	0	0	0	0	0
12	RGR_3	RG 150N	12_S38	P.RyeGrassRoot	2268	18145	0	0	0	0	0	0	0	0	0	0	33	0	0	0	10	0	0	0	0	0	0	0	0	0	1325	0	0	0	0	0	0	0	0	0	0	0	0	0	0	0	0	0	0
13	R17_278	RG 150N	13_S50	Rumen	174	56	0	0	0	0	0	0	0	0	0	0	0	0	0	0	0	0	0	0	0	0	0	0	0	0	0	0	5841	0	0	0	0	0	0	0	0	0	0	0	0	0	0	0	0
14	R17_50	RG 0N	14_S62	Rumen	34	58	0	0	100	0	0	0	0	0	0	0	3	0	0	0	3	0	0	0	0	0	0	0	0	0	0	0	0	0	0	0	8108	0	0	0	0	0	0	0	0	0	6588	0	0
15	R17_495	RG 150N	15_S74	Rumen	46	220	0	0	0	0	0	0	0	105	0	0	0	0	0	0	2	0	0	0	0	0	0	0	0	0	0	0	0	0	0	0	0	0	0	0	0	0	0	0	0	0	0	0	0
16	RGL_7	RG 0N	16_S86	P.RyeGrassLeaf	167	20141	0	0	0	0	0	0	0	0	0	0	10	0	0	0	2	0	0	0	0	0	0	0	0	0	1464	0	0	0	0	0	0	0	0	0	0	0	0	0	0	0	0	0	0
17	R18_400	RG 0N	17_S3	Rumen	1	23	0	0	0	0	0	0	0	0	0	0	0	0	0	0	1	0	0	0	0	0	0	0	0	0	0	0	0	0	0	0	0	0	0	0	0	0	0	0	0	0	0	0	0
18	R17_148	RG 300N	18_S14	Rumen	6	22	0	0	0	0	0	0	0	0	0	0	0	0	0	0	0	0	0	0	0	0	0	0	0	0	0	0	0	0	0	0	0	0	6606	0	0	0	0	0	0	0	0	0	0
19	R17_34	RG 300N	19_S26	Rumen	68	85	0	0	0	0	0	0	0	0	0	0	14	0	0	0	190	0	0	0	0	0	0	0	0	0	0	0	0	0	0	0	0	0	0	0	0	0	0	0	0	0	0	0	0
2	R18_16	RG 0N	2_S12	Rumen	1	11	0	0	0	0	0	0	0	0	0	0	0	0	0	0	0	0	0	0	0	0	0	0	0	0	0	0	0	0	0	0	0	0	0	0	0	0	0	0	0	0	0	0	0
20	R17_387	RG 150N	20_S39	Rumen	164	166	0	0	0	0	0	0	0	0	0	0	2	0	0	0	0	0	0	0	0	0	0	0	0	0	0	0	0	0	0	0	0	0	0	0	0	0	0	0	0	0	0	0	0
21	R18_322	RG 300N	21_S51	Rumen	0	19	0	0	0	0	0	0	0	0	0	0	4	0	0	0	0	0	0	0	0	0	0	0	0	0	0	0	0	0	0	0	0	0	0	0	0	0	0	0	0	0	0	0	0
22	BS_1	RG 0N	22_S63	BulkSoil	9036	5317	0	0	0	0	0	0	0	0	0	0	73	0	0	0	17	0	0	0	0	0	0	0	0	0	470	0	0	0	0	0	0	0	0	0	0	0	0	0	0	0	0	606	0
23	RGR_12	RG 300N	23_S75	P.RyeGrassRoot	1135	20328	0	0	0	0	0	0	0	0	0	0	14	0	0	0	0	0	0	0	0	0	0	0	13	0	1590	0	0	0	0	0	0	0	0	0	0	0	0	0	0	0	0	0	0
25	RGL_5	RG 300N	25_S4	P.RyeGrassLeaf	150	21359	0	0	0	0	0	0	0	0	0	0	19	0	0	0	10	0	0	0	0	0	0	0	0	0	1591	0	0	0	0	0	0	0	0	0	0	0	0	0	0	0	0	0	0
26	F17_131	RG 300N	26_S15	Faecal	636	840	0	0	0	0	0	0	0	0	0	0	4	0	0	0	5	0	0	0	0	0	0	0	0	0	0	0	0	0	0	0	0	0	0	0	0	0	0	0	0	0	0	0	0
27	R18_355	RG 300N	27_S27	Rumen	58	95	0	0	0	0	0	0	0	0	0	0	0	0	0	0	0	96	0	0	0	0	0	0	0	0	0	0	0	0	0	0	0	0	0	0	0	0	0	0	0	0	0	0	0
28	F17_15	RG 0N	28_S40	Faecal	28	13	0	0	0	0	0	0	0	0	19836	0	14	0	0	0	22	0	0	0	0	0	0	0	0	0	0	0	0	0	0	0	0	0	0	0	0	0	0	0	0	0	0	0	0
29	R17_168	RG 300N	29_S52	Rumen	195	445	0	0	0	0	0	0	0	0	0	0	9	0	0	0	2	0	0	0	0	0	0	0	0	0	0	0	0	0	0	0	0	0	0	0	0	0	0	0	0	0	0	0	0
3	R18_273	RG 300N	3_S24	Rumen	12	10	0	0	0	0	0	0	0	0	0	0	3	0	0	0	2	0	0	0	0	0	0	0	0	0	0	0	0	0	0	0	0	0	0	0	0	0	0	0	0	0	0	0	0
31	F18_283	RG 150N	31_S76	Faecal	21	124	0	0	0	0	0	0	0	0	0	0	1562	0	0	0	608	0	0	0	0	0	0	0	0	0	0	0	0	0	0	0	0	0	0	0	0	0	0	0	0	0	0	0	0
32	F18_475	RG 0N	32_S88	Faecal	16	30	0	0	0	0	0	0	0	0	0	0	1268	0	0	0	840	0	0	0	0	952	0	0	0	0	0	0	0	0	0	0	0	0	0	0	0	0	0	0	0	0	0	0	0
33	WCL_9	RG 150N	33_S5	WhiteCloverLeaf	23223	47	0	0	0	0	0	0	0	0	0	0	6	0	0	0	3	0	0	0	0	0	0	0	0	0	0	0	0	0	0	0	0	0	0	0	0	0	0	0	0	0	0	1326	0
34	R18_60	RG 150N	34_S16	Rumen	35	25	0	0	0	0	0	0	0	0	0	0	219	0	0	0	438	0	0	0	0	0	0	0	0	0	0	0	0	0	14891	0	0	0	0	0	0	0	0	0	0	0	0	0	0
35	R17_16	RG 0N	35_S28	Rumen	0	43	0	0	0	0	0	0	0	0	0	0	1	0	0	0	0	0	0	0	0	0	0	0	0	0	0	0	0	0	0	0	0	0	0	0	0	0	0	0	0	0	0	0	0
36	F17_138	RG 150N	36_S41	Faecal	21	13	0	0	0	0	0	0	17521	0	0	0	31	0	0	0	128	0	0	0	0	0	0	0	0	0	0	0	0	0	0	0	0	0	0	0	0	0	0	0	0	0	0	0	0
37	F17_491	RG 150N	37_S53	Faecal	31	31	0	0	0	0	0	0	0	0	0	0	7	0	0	0	22	0	0	0	0	0	0	0	0	0	0	0	0	0	0	0	0	0	0	0	0	0	0	7137	0	0	0	0	0
38	F17_16	RG 0N	38_S65	Faecal	11	13	0	0	0	0	0	0	0	0	0	20053	228	0	0	0	76	0	0	0	0	0	0	0	0	0	0	0	0	0	0	0	0	0	0	0	0	0	0	0	0	0	0	0	0
39	R17_491	RG 150N	39_S77	Rumen	47	50	0	0	0	0	0	0	0	0	0	0	11	0	0	0	22	0	0	0	0	0	0	0	0	0	0	0	0	0	0	0	0	0	0	0	0	0	0	0	0	0	0	0	0
40	F18_273	RG 300N	40_S89	Faecal	45	137	0	0	0	0	0	0	0	0	0	0	1736	0	0	0	2091	0	0	0	0	0	0	0	0	0	0	0	0	0	0	0	0	0	0	0	0	0	0	0	0	0	0	0	0
41	R17_46	RG 0N	41_S6	Rumen	14	29	0	0	0	0	0	0	0	0	0	0	4	0	11320	0	1	0	0	0	0	0	0	0	0	0	0	0	0	0	0	0	0	0	0	6842	0	0	0	0	0	0	0	0	0
42	BS_12	RG 300N	42_S17	BulkSoil	3	23	0	0	0	0	0	0	0	0	0	0	1	0	0	0	0	0	0	0	0	0	0	0	0	0	0	0	0	0	0	0	0	0	0	0	0	0	0	0	0	0	0	0	0
43	BS_10	RG 150N	43_S29	BulkSoil	178	145	0	0	0	0	0	0	0	0	0	0	1	0	0	0	0	0	0	0	0	0	0	0	0	0	0	0	0	0	0	0	0	0	0	0	0	0	0	0	0	0	0	0	0
44	F18_480	RG 150N	44_S42	Faecal	15	311	0	0	0	0	0	0	0	0	0	0	5	0	0	0	3	0	0	0	0	0	0	0	0	0	0	0	0	0	0	0	0	0	0	0	0	0	0	0	0	0	0	0	0
45	R18_290	RG 300N	45_S54	Rumen	8	24	0	0	0	0	0	0	0	0	0	0	1	0	0	0	9	0	142	0	0	0	0	0	0	0	0	0	0	0	0	0	0	0	0	0	0	0	0	0	0	0	0	0	0
46	R17_442	RG 0N	46_S66	Rumen	17	138	0	0	0	0	0	0	0	0	0	0	0	0	0	0	0	0	0	0	0	0	0	0	0	0	0	0	0	0	0	0	0	0	0	0	0	0	0	0	0	0	0	0	0
48	R17_60	RG 150N	48_S90	Rumen	93	389	0	0	0	0	0	0	0	0	0	0	2	0	0	0	0	0	0	0	0	0	0	0	0	0	0	0	0	0	0	0	0	0	0	0	0	0	0	0	0	0	0	0	0
49	WCL_6	RG 300N	49_S7	WhiteCloverLeaf	23472	37	0	0	0	0	0	0	0	0	0	0	0	0	0	0	1	0	0	0	0	0	0	0	0	0	0	0	0	0	0	0	0	0	0	0	0	0	0	0	0	0	0	1340	0
5	R18_442	RG 0N	5_S49	Rumen	4	6	0	0	0	0	0	0	0	0	0	0	0	0	0	0	0	0	0	0	0	0	0	0	0	0	0	0	0	0	0	0	0	0	0	0	0	0	0	0	0	0	0	0	0
50	R18_490	RG 150N	50_S18	Rumen	2471	8299	0	0	0	0	0	0	0	0	0	0	88	0	0	0	27	0	0	0	0	0	0	0	0	0	698	0	0	40	0	0	0	0	0	0	0	0	0	0	0	0	0	0	0
51	R17_490	RG 150N	51_S30	Rumen	6775	10273	0	0	0	0	0	0	0	0	0	0	81	0	0	0	10	0	0	0	0	0	0	0	0	0	769	0	0	0	0	0	0	0	0	0	0	0	0	0	0	0	0	0	0
52	F18_148	RG 300N	52_S43	Faecal	47	65	0	0	0	0	0	0	0	0	0	0	809	0	0	0	1223	0	0	0	0	0	0	0	0	0	0	0	0	0	0	0	0	0	0	0	0	0	0	0	0	0	0	0	0
53	F17_495	RG 150N	53_S55	Faecal	57	17	0	0	0	0	0	0	0	0	0	0	52	0	0	0	82	0	0	0	0	0	0	0	0	0	0	0	0	0	0	0	0	0	0	0	0	0	0	0	0	0	0	0	0
55	WCR_11	RG 300N	55_S79	WhiteCloverRoot	23124	151	0	0	0	0	0	0	0	0	0	0	3	0	0	0	0	0	0	0	0	0	0	0	0	0	0	0	0	0	0	0	0	0	0	0	0	0	0	0	0	0	0	1309	0
56	F17_315	RG 0N	56_S91	Faecal	10	19	0	0	0	0	0	0	0	0	0	0	45	0	0	0	69	0	0	0	0	0	0	0	0	0	0	0	0	0	0	0	0	0	0	0	0	0	0	0	0	19917	0	0	0
57	R17_355	RG 300N	57_S8	Rumen	43	60	0	0	0	0	0	0	0	0	0	0	4	0	0	0	0	0	0	0	0	0	0	0	0	0	0	0	0	0	0	0	0	0	0	0	0	0	0	0	0	0	0	0	0
58	R18_480	RG 150N	58_S19	Rumen	7	44	0	59	0	0	0	0	0	0	0	0	2	0	0	0	0	0	0	0	0	0	0	0	0	0	0	0	0	0	0	0	0	0	0	0	0	0	0	0	0	0	0	0	0
59	F18_491	RG 150N	59_S31	Faecal	25	65	0	0	0	0	0	0	0	0	0	0	0	0	0	0	0	0	0	0	0	0	0	0	0	0	0	0	0	0	0	0	0	0	0	0	0	0	0	0	0	0	0	0	0
6	BS_6	RG 300N	6_S61	BulkSoil	8654	6169	0	0	0	0	0	0	0	0	0	0	56	0	0	0	20	0	0	0	0	0	0	0	0	0	503	0	0	0	0	0	0	0	0	0	0	0	0	0	0	0	0	643	0
60	R17_322	RG 300N	60_S44	Rumen	150	121	0	0	0	0	0	0	0	0	0	0	1	0	0	0	2	0	0	0	0	0	0	0	0	0	0	0	0	0	0	0	0	0	0	0	0	0	0	0	0	0	0	0	0
61	F18_490	RG 150N	61_S56	Faecal	34	220	0	0	0	0	0	0	0	0	0	0	846	0	0	0	691	0	0	0	0	0	0	0	0	0	0	0	0	0	0	0	0	0	0	0	0	0	0	0	0	0	0	0	0
62	R17_131	RG 300N	62_S68	Rumen	14	13	0	0	0	0	0	65	0	0	0	0	0	0	0	0	0	0	0	0	0	0	0	10262	0	0	0	0	0	0	0	0	0	0	0	0	0	0	0	0	0	0	0	0	0
63	RGR_8	RG 0N	63_S80	P.RyeGrassRoot	923	20202	0	0	0	0	0	0	0	0	0	0	4	0	0	0	5	0	0	0	0	0	0	0	0	0	1679	0	0	0	0	0	0	0	0	0	0	0	0	0	0	0	0	0	0
64	WCL_5	RG 300N	64_S92	WhiteCloverLeaf	23336	32	0	0	0	0	0	0	0	0	0	0	2	0	0	0	0	0	0	0	0	0	0	0	0	0	0	1	0	0	0	0	0	0	0	0	0	0	0	0	0	0	0	1399	0
65	RGR_9	RG 150N	65_S9	P.RyeGrassRoot	1555	16625	0	0	0	0	0	0	0	0	0	0	35	0	0	0	4	0	0	0	0	0	0	0	0	0	1423	0	0	0	0	0	0	0	0	0	0	0	0	0	0	0	0	0	23
66	F18_34	RG 300N	66_S20	Faecal	21	73	0	0	0	0	0	0	0	0	0	0	4	0	0	0	0	0	0	0	0	0	0	0	0	0	0	0	0	0	0	0	0	0	0	0	0	0	0	0	0	0	0	0	0
67	R17_138	RG 150N	67_S32	Rumen	3	18	0	0	0	22510	0	0	0	0	0	0	141	0	0	0	177	0	0	0	0	0	0	0	0	0	0	0	0	0	0	0	0	0	0	0	0	0	0	0	0	0	0	0	0
68	R17_283	RG 150N	68_S45	Rumen	88	147	0	0	0	0	0	0	0	0	0	0	5	0	0	0	2	0	0	0	0	0	0	0	0	0	0	0	0	0	0	0	0	0	0	0	0	0	0	0	93	0	0	0	0
69	R18_495	RG 150N	69_S57	Rumen	7	17	0	0	0	0	0	0	0	0	0	0	6	0	0	0	1	0	0	0	0	0	0	0	0	0	0	0	0	0	0	0	0	0	0	0	108	0	0	0	0	0	0	0	0
7	R17_45	RG 300N	7_S73	Rumen	101	528	0	0	0	0	0	0	0	0	0	0	0	0	0	0	1	0	0	0	0	0	0	0	0	7415	0	0	0	0	0	6599	0	0	0	0	0	0	0	0	0	0	0	0	0
70	F18_46	RG 0N	70_S69	Faecal	45	110	0	0	0	0	0	0	0	0	0	0	1785	0	0	0	825	0	0	0	0	0	0	0	0	0	0	0	0	0	0	0	0	0	0	0	0	0	0	0	0	0	0	0	0
71	F18_45	RG 300N	71_S81	Faecal	22	60	0	0	0	0	0	0	0	0	0	0	910	0	0	0	800	0	0	0	0	0	0	0	0	0	0	0	0	0	0	0	0	0	0	0	0	0	0	0	0	0	0	0	0
72	R17_489	RG 150N	72_S93	Rumen	56	138	0	0	0	0	0	0	0	0	0	0	0	0	0	0	1	0	0	0	0	0	0	0	0	0	0	0	0	0	0	0	0	0	0	0	0	0	0	0	0	0	0	0	0
73	R17_475	RG 0N	73_S10	Rumen	25	474	0	0	0	0	0	0	0	0	0	0	618	0	0	0	486	0	0	0	0	0	0	0	0	0	0	0	0	0	0	0	0	0	0	0	0	0	0	0	0	0	0	0	0
74	F17_400	RG 0N	74_S21	Faecal	6	51	0	0	0	0	0	0	0	0	0	0	347	0	0	0	862	0	0	0	0	0	0	0	0	0	0	0	0	0	0	0	0	0	0	0	0	0	0	0	0	0	0	0	0
75	R17_273	RG 300N	75_S33	Rumen	15	30	0	0	0	0	0	0	0	0	0	0	1	0	0	0	0	0	0	0	57	0	0	0	0	0	0	0	0	0	0	0	0	0	0	0	0	0	0	0	0	0	0	0	0
77	R18_34	RG 300N	77_S58	Rumen	11	58	0	0	0	0	0	0	0	0	0	0	0	0	0	0	0	0	0	0	0	0	0	0	0	0	0	0	0	0	0	0	0	4481	0	0	0	0	4555	0	0	0	0	0	0
78	R18_129	RG 150N	78_S70	Rumen	4	14	0	0	0	0	0	0	0	0	0	0	6	0	0	0	1	0	0	0	0	0	0	0	0	0	0	0	0	0	0	0	0	0	0	0	0	0	0	0	0	0	0	0	0
79	R17_315	RG 0N	79_S82	Rumen	14	18	0	0	0	0	0	0	0	0	0	0	0	0	0	0	1	0	0	0	0	0	0	0	0	0	0	0	0	0	0	0	0	0	0	0	0	0	0	0	0	0	0	0	0
8	RGL_9	RG 150N	8_S85	P.RyeGrassLeaf	128	18772	0	0	0	0	0	0	0	0	0	0	24	0	0	0	6	0	0	0	0	0	0	0	0	0	1349	0	0	0	0	0	0	0	0	0	0	0	0	0	0	0	0	0	0
80	R17_15	RG 0N	80_S94	Rumen	34	80	0	0	0	0	0	0	0	0	0	0	5	0	0	0	0	0	0	0	0	0	0	0	0	0	0	0	0	0	0	0	0	0	0	0	0	0	0	0	0	0	0	0	0
81	R18_15	RG 0N	81_S11	Rumen	11	38	0	0	0	0	0	0	0	0	0	0	0	0	0	0	1	0	0	0	0	0	0	0	0	0	0	0	0	0	0	0	0	0	0	0	0	0	0	0	0	0	0	0	0
82	F18_495	RG 150N	82_S22	Faecal	99	20	0	0	0	0	0	0	0	0	0	0	116	0	0	0	150	0	0	26	0	0	0	0	0	0	0	0	0	0	0	0	0	0	0	0	0	0	0	0	0	0	0	0	0
85	F17_46	RG 0N	85_S59	Faecal	8	9	0	0	0	0	0	0	0	0	0	0	10	0	0	19975	59	0	0	0	0	0	0	0	0	0	0	0	0	0	0	0	0	0	0	0	0	0	0	0	0	0	0	0	0
86	R17_400	RG 0N	86_S71	Rumen	87	115	0	0	0	0	0	0	0	0	0	0	3	0	0	0	2	0	0	0	0	0	0	0	0	0	0	0	0	0	0	0	0	0	0	0	0	0	0	0	0	0	0	0	0
87	WCL_7	RG 0N	87_S83	WhiteCloverLeaf	23387	103	0	0	0	0	0	0	0	0	0	0	2	0	0	0	0	0	0	0	0	0	0	0	0	0	0	0	0	0	0	0	0	0	0	0	0	0	0	0	0	0	0	1336	0
88	F18_138	RG 150N	88_S95	Faecal	13	21	0	0	0	0	0	0	0	0	0	0	197	20877	0	0	365	0	0	0	0	0	0	0	0	0	0	0	0	0	0	0	0	0	0	0	0	0	0	0	0	0	0	0	0
9	RGL_1	RG 0N	9_S2	P.RyeGrassLeaf	21	21961	0	0	0	0	0	0	0	0	0	0	1	0	0	0	0	0	0	0	0	0	0	0	0	0	1794	0	0	0	0	0	0	0	0	0	0	0	0	0	0	0	0	0	0
90	R18_168	RG 300N	90_S23	Rumen	141	124	0	0	0	0	0	0	0	0	0	0	4	0	0	0	3	0	0	0	0	0	0	0	0	0	0	0	0	0	0	0	0	0	0	0	0	0	0	0	0	0	0	0	0
91	F17_480	RG 150N	91_S35	Faecal	16938	798	0	0	0	0	0	0	0	0	0	0	37	0	0	0	15	0	0	0	0	0	0	0	0	0	0	0	0	0	0	0	0	0	0	0	0	0	0	0	0	0	0	1022	0
92	R18_387	RG 150N	92_S48	Rumen	7	12	0	0	0	0	0	0	0	0	0	0	0	0	0	0	0	0	0	0	0	0	0	0	0	0	0	0	0	0	0	0	0	0	0	0	0	0	0	0	0	0	0	0	0
93	F17_355	RG 300N	93_S60	Faecal	17	15	0	0	0	0	21035	0	0	0	0	0	23	0	0	0	122	0	0	0	0	0	0	0	0	0	0	0	0	0	0	0	0	0	0	0	0	0	0	0	0	0	0	0	0
95	R17_290	RG 300N	95_S84	Rumen	90	269	0	0	0	0	0	0	0	0	0	0	4	0	0	0	5	0	0	0	0	0	0	0	0	0	0	0	0	0	0	0	0	0	0	0	0	0	0	0	0	0	0	0	0
96	F18_60	RG 150N	96_S96	Faecal	6	46	0	0	0	0	0	0	0	0	0	0	852	0	0	0	721	0	0	0	0	0	0	0	0	0	0	0	0	0	0	0	0	0	0	0	0	0	0	0	0	0	0	0	0
99	WCL_4	RG 150N	99_S36	WhiteCloverLeaf	19	96	22458	0	0	0	0	0	0	0	0	0	8	0	0	0	24	0	0	0	0	0	0	0	0	0	0	0	0	0	0	0	0	0	0	0	0	0	0	0	0	0	0	0	0
100	R18_131	RG 300N	100_S34	Rumen	72	14	0	0	0	0	0	0	0	0	0	0	5	0	0	0	8	0	0	0	0	0	0	0	0	0	0	0	0	0	0	0	0	0	0	0	0	0	0	0	0	0	0	0	0
101	WCL_10	RG 150N	101_S45	WhiteCloverLeaf	24885	19	0	0	0	0	0	0	0	0	0	0	1	0	0	0	0	0	0	0	0	0	0	0	0	0	0	0	0	0	0	0	0	0	0	0	0	0	0	0	0	0	0	0	0
103	WCR_12	RG 300N	103_S67	WhiteCloverRoot	22798	130	0	0	0	0	0	0	0	0	0	0	0	0	0	0	2	0	0	0	0	0	0	0	0	0	0	0	0	0	0	90	0	0	0	0	0	0	0	0	0	0	0	0	0
104	WCR_8	RG 0N	104_S78	WhiteCloverRoot	24428	383	0	0	0	0	0	0	0	0	0	0	2	0	0	0	0	0	0	0	0	0	0	0	0	0	0	0	0	0	0	0	0	0	0	0	0	0	0	0	0	0	0	0	0
105	RGR8	RG 150N	105_S2	P.RyeGrassRoot	6868	15218	0	0	0	0	0	0	0	0	0	0	6	0	0	0	2	0	0	0	0	0	0	0	0	0	0	0	0	0	0	0	0	0	0	0	0	0	0	0	0	0	0	0	0
107	F18_16	RG 0N	107_S24	Faecal	269	126	0	0	0	0	0	0	0	0	0	0	2363	0	0	0	365	0	0	0	0	0	0	0	0	0	0	0	0	0	0	0	0	0	0	0	0	0	0	0	0	0	0	0	0
108	WCL_3	RG 150N	108_S35	WhiteCloverLeaf	24943	7	0	0	0	0	0	0	0	0	0	0	0	0	0	0	0	0	0	0	0	0	0	0	0	0	0	0	0	0	0	0	0	0	0	0	0	0	0	0	0	0	0	0	0
109	WCR_2	RG 0N	109_S46	WhiteCloverRoot	24585	234	0	0	0	0	0	0	0	0	0	0	0	0	0	0	0	0	0	0	0	0	0	0	0	0	0	0	0	0	0	0	0	0	0	0	0	0	0	0	0	0	0	0	0
110	F18_491	RG 150N	110_S57	Faecal	37	17	0	0	22831	0	0	0	0	0	0	0	291	0	0	0	208	0	0	0	0	0	0	0	0	0	0	0	0	0	0	0	8	0	0	0	0	0	0	0	0	0	0	0	0
111	F17_50	RG 0N	111_S68	Faecal	28	10	0	0	0	0	0	0	0	20390	0	0	30	0	0	0	26	0	0	0	0	0	0	0	0	0	0	0	0	0	0	0	0	0	0	0	0	0	0	0	0	0	0	0	0
112	F18_131	RG 300N	112_S79	Faecal	191	272	0	0	0	0	0	0	0	0	0	0	2166	0	0	0	865	0	0	0	0	0	0	0	0	0	0	0	0	0	0	0	0	0	0	0	0	0	0	0	0	0	0	0	0
113	F17_60	RG 150N	113_S3	Faecal	234	49	0	0	0	0	0	0	0	0	0	0	923	0	0	0	937	0	0	0	0	0	0	0	0	0	0	0	0	0	0	0	0	0	0	0	0	0	0	0	0	0	0	0	0
114	F18_400	RG 0N	114_S14	Faecal	105	352	0	0	0	0	0	0	0	0	0	0	716	0	0	0	726	0	0	0	0	0	0	0	0	0	0	0	0	0	0	0	0	0	0	0	0	0	0	0	0	0	0	0	0
115	F17_315	RG 0N	115_S25	Faecal	48	6	0	0	0	0	0	0	0	0	0	0	57	0	0	0	49	21970	0	0	0	0	0	0	0	0	0	0	0	0	0	0	0	0	0	0	0	0	0	0	0	0	0	0	0
116	WCL_11	RG 300N	116_S36	WhiteCloverLeaf	24847	22	0	0	0	0	0	0	0	0	0	0	0	0	0	0	0	0	0	0	0	0	0	0	0	0	0	0	0	0	0	0	0	0	0	0	0	0	0	0	0	0	0	0	0
117	R17_129	RG 150N	117_S47	Rumen	55	85	0	0	0	0	0	0	0	0	0	0	2	0	0	0	0	0	0	0	0	0	0	0	0	0	0	0	0	0	0	0	0	0	0	0	0	0	0	0	0	0	0	0	0
118	RGL_4	RG 150N	118_S58	P.RyeGrassLeaf	227	23598	0	0	0	0	0	0	0	0	0	0	0	0	0	0	5	0	0	0	0	0	0	0	0	0	0	0	0	0	0	0	0	0	0	0	0	0	0	0	0	0	0	0	0
119	F18_489	RG 150N	119_S69	Faecal	238	55	0	0	0	0	0	0	0	0	0	0	572	0	0	0	438	0	0	0	0	0	0	0	16364	0	0	0	0	0	0	0	0	0	0	0	0	0	0	0	0	0	0	0	0
120	F17_387	RG 150N	120_S80	Faecal	279	31	0	0	0	0	0	0	0	0	0	0	29	0	0	0	134	0	0	0	0	0	0	0	0	0	0	0	0	0	0	0	0	0	0	0	0	0	0	0	0	0	0	0	0
121	BS_7	RG 0N	121_S4	BulkSoil	8199	6706	0	0	0	0	0	0	0	0	0	0	26	0	0	0	0	0	0	0	0	0	0	0	0	0	0	0	0	0	0	0	0	0	0	0	0	0	0	0	0	0	0	0	0
122	F18_290	RG 300N	122_S15	Faecal	90	61	0	0	0	0	0	0	0	0	0	0	1538	0	0	0	1224	0	0	0	0	0	0	0	0	0	0	0	0	0	7759	0	0	0	0	0	0	0	0	0	0	0	0	0	0
123	RGL_12	RG 300N	123_S26	P.RyeGrassLeaf	267	22521	0	0	0	0	0	0	0	0	0	0	7	0	0	0	4	0	0	0	0	0	0	0	0	0	0	0	0	0	0	0	0	0	0	0	0	0	0	0	0	0	0	0	0
124	WCR_9	RG 150N	124_S37	WhiteCloverRoot	24737	70	0	0	0	0	0	0	0	0	13	0	1	0	0	0	0	0	0	0	0	0	0	0	0	0	0	0	0	0	0	0	0	0	0	0	0	0	0	0	0	0	0	0	0
125	BS_4	RG 150N	125_S48	BulkSoil	23903	638	0	0	0	0	0	0	0	0	0	0	4	0	0	0	0	0	0	0	0	0	0	0	0	0	0	0	0	0	0	0	0	0	0	0	0	0	0	0	0	0	0	0	0
126	RGL_2	RG 0N	126_S59	P.RyeGrassLeaf	488	22572	0	0	0	0	0	0	0	0	0	0	5	0	0	0	5	0	0	0	0	0	0	0	0	0	0	0	0	0	0	0	0	0	0	0	0	0	0	0	0	0	0	0	0
127	F17_45	RG 300N	127_S70	Faecal	123	149	0	0	0	0	0	0	0	0	0	0	1899	0	0	0	1271	0	0	0	0	0	0	0	0	0	0	0	0	0	0	0	0	0	0	0	0	0	0	0	0	0	0	0	0
128	F18_355	RG 300N	128_S81	Faecal	48	102	0	0	0	0	0	0	0	0	0	0	577	0	0	0	213	0	0	0	0	18629	0	0	0	0	0	0	0	0	0	0	0	0	0	0	0	0	0	0	0	0	0	0	0
129	BS_8	RG 0N	129_S5	BulkSoil	7945	4558	0	0	0	0	0	0	0	0	0	0	25	0	0	0	0	0	0	0	0	0	0	0	0	0	0	0	0	0	0	0	0	0	0	0	0	0	0	0	0	0	0	0	0
130	F17_290	RG 300N	130_S16	Faecal	5828	1025	0	0	0	0	0	0	0	0	0	0	99	0	0	0	241	0	0	0	0	0	0	0	0	0	0	0	0	0	0	0	0	0	0	0	0	0	0	0	0	0	0	0	0
131	WCR_5	RG 300N	131_S27	WhiteCloverRoot	24612	134	0	0	0	0	0	0	0	0	0	0	0	0	0	0	0	0	0	0	0	0	0	0	0	0	0	0	0	0	0	0	0	0	0	0	0	0	0	0	0	0	0	0	0
132	WCL_12	RG 300N	132_S38	WhiteCloverLeaf	23967	776	0	0	0	0	0	0	9	0	0	0	5	0	0	0	0	0	0	0	0	0	0	0	0	0	0	0	0	0	0	0	0	0	0	0	0	0	0	0	0	0	0	0	0
133	F17_322	RG 300N	133_S49	Faecal	192	164	0	0	0	0	0	0	0	0	0	0	633	0	0	0	1606	0	0	0	0	0	0	0	0	0	0	0	0	0	0	0	0	0	0	0	0	0	0	0	0	0	0	0	0
134	R18_489	RG 150N	134_S60	Rumen	26	35	0	0	0	0	0	0	0	0	0	132	0	0	0	0	2	0	0	0	0	0	0	0	0	0	0	0	0	0	0	0	0	0	0	0	0	0	0	0	0	0	0	0	0
135	RGR_5	RG 300N	135_S71	P.RyeGrassRoot	1612	18659	0	0	0	0	0	0	0	0	0	0	6	0	0	0	12	0	0	0	0	0	0	0	0	0	0	0	0	0	0	0	0	0	0	0	0	0	0	0	0	0	0	0	0
136	F17_442	RG 0N	136_S82	Faecal	24665	29	0	0	0	0	0	0	0	0	0	0	1	0	0	0	0	0	0	0	0	0	0	0	0	0	0	0	0	0	0	0	0	0	0	0	0	0	0	0	0	0	0	0	0
137	WCR_4	RG 150N	137_S6	WhiteCloverRoot	24037	586	0	0	0	0	0	0	0	0	0	0	1	0	0	0	6	0	0	0	0	0	0	0	0	0	0	0	0	0	0	0	0	0	0	0	0	0	0	0	0	0	0	0	0
138	F18_50	RG 0N	138_S17	Faecal	184	73	0	0	0	0	0	0	0	0	0	0	233	0	0	0	108	0	0	0	0	0	0	0	0	0	0	0	0	20950	0	0	0	0	0	0	0	0	0	0	0	0	0	0	0
139	BS_11	RG 300N	139_S28	BulkSoil	24492	162	0	0	0	0	0	0	0	0	0	0	3	0	0	0	0	0	0	0	0	0	0	0	0	0	0	0	0	0	0	0	0	0	0	0	0	0	0	0	0	0	0	0	0
141	F17_273	RG 300N	141_S50	Faecal	72	217	0	0	0	0	0	0	0	0	0	0	18	0	0	0	118	0	22938	0	0	0	0	0	0	0	0	0	0	0	0	0	0	0	0	0	0	0	0	0	0	0	0	0	0
142	RGR_2	RG 0N	142_S61	P.RyeGrassRoot	3697	17055	0	0	0	0	0	0	0	0	0	0	42	0	0	0	0	0	0	0	0	0	0	0	0	0	0	0	0	0	0	0	0	0	0	0	0	0	0	0	0	0	0	0	0
143	F17_46	RG 0N	143_S72	Faecal	49	17	0	0	0	0	0	0	0	0	0	0	90	0	0	0	65	0	0	0	0	0	22384	0	0	0	0	0	0	0	0	0	0	0	0	0	0	0	0	0	0	0	0	0	0
144	F17_489	RG 150N	144_S83	Faecal	225	23062	0	0	0	0	0	0	0	0	0	0	2	0	0	0	6	0	0	0	0	0	0	0	0	0	0	0	0	0	0	0	0	0	0	0	0	0	0	0	0	0	0	0	0
145	RGR_1	RG 0N	145_S7	P.RyeGrassRoot	1174	20764	0	0	0	0	0	0	0	0	0	0	1	0	0	0	0	0	0	0	0	0	0	0	0	0	0	0	0	0	0	0	0	0	0	0	0	0	0	0	0	0	0	0	0
146	F18_315	RG 0N	146_S18	Faecal	30	15	0	23397	0	0	0	0	0	0	0	0	495	0	0	0	79	0	0	0	0	0	0	0	0	0	0	0	0	0	0	0	0	0	0	0	0	0	0	0	0	0	0	0	0
147	WCR_3	RG 150N	147_S29	WhiteCloverRoot	23634	608	0	0	0	0	0	0	0	0	0	0	8	0	0	0	0	0	0	0	0	0	0	0	0	0	0	0	0	0	0	0	0	0	0	0	0	0	0	0	0	0	0	0	0
149	WCL_1	RG 0N	149_S51	WhiteCloverLeaf	24806	14	0	0	0	0	0	0	0	0	0	0	2	0	0	0	0	0	0	0	0	0	0	0	0	0	0	0	0	0	0	0	0	0	0	0	0	0	0	0	0	0	0	0	0
150	RGR_11	RG 300N	150_S62	P.RyeGrassRoot	2231	20349	0	0	0	0	0	0	0	0	0	0	7	0	0	0	0	0	0	0	0	0	0	0	0	0	0	0	0	0	0	0	0	0	0	0	0	0	0	0	0	0	0	0	0
151	RGL_11	RG 150N	151_S73	P.RyeGrassLeaf	182	23058	0	0	0	0	0	0	0	0	0	0	2	0	0	0	1	0	0	0	0	0	0	0	0	0	0	0	0	0	0	0	0	0	0	0	0	0	0	0	0	0	0	0	0
152	RGL_3	RG 150N	152_S84	P.RyeGrassLeaf	120	23726	0	0	0	0	0	0	0	0	0	0	1	0	0	0	0	0	0	0	0	0	0	0	0	0	0	0	0	0	0	0	0	0	0	0	0	0	0	0	0	34	0	0	0
153	F17_168	RG 300N	153_S8	Faecal	29	18	0	0	0	0	0	0	0	0	0	0	57	0	0	0	109	0	0	0	0	0	0	0	0	0	0	0	0	0	0	0	0	0	0	0	0	0	0	0	0	0	0	0	0
154	F18_387	RG 150N	154_S19	Faecal	104	331	0	0	0	0	0	0	0	0	0	0	384	0	0	0	194	0	0	0	0	0	0	0	0	0	0	0	0	0	0	0	0	0	0	0	0	0	0	0	0	0	0	0	0
155	RGR_6	RG 300N	155_S30	P.RyeGrassRoot	2224	19127	0	0	0	43	0	0	0	0	0	0	19	0	0	0	0	0	0	0	0	0	0	0	0	0	0	0	0	0	0	0	0	0	0	0	0	0	0	0	0	0	0	0	0
156	F18_129	RG 150N	156_S41	Faecal	86	243	0	0	0	0	0	0	0	0	0	0	460	0	0	0	228	0	0	0	0	0	0	0	0	0	0	0	0	0	0	0	0	0	0	0	0	0	0	0	0	0	0	0	0
157	RGR_7	RG 0N	157_S52	P.RyeGrassRoot	1781	21005	0	0	0	0	0	0	0	0	0	0	8	0	0	0	0	0	0	0	0	0	0	0	0	0	0	0	0	0	0	0	0	0	0	0	0	0	0	0	0	0	0	0	0
158	F17_475	RG 0N	158_S63	Faecal	25	31	0	0	0	0	0	21023	0	0	0	0	27	0	0	0	60	0	0	0	0	0	0	0	0	0	0	0	0	0	0	0	0	0	0	0	0	0	0	0	0	0	0	0	0
159	F17_283	RG 150N	159_S74	Faecal	1164	203	0	0	0	0	0	0	0	0	0	0	1619	0	0	0	2025	0	0	0	0	0	0	0	0	0	0	0	0	0	0	0	0	0	0	0	0	0	0	0	0	0	0	0	0
160	F17_148	RG 300N	160_S85	Faecal	54	14	0	0	0	0	0	0	0	0	0	0	37	0	0	0	295	0	0	0	0	0	0	0	0	0	0	14560	0	0	0	0	0	0	0	0	0	0	0	0	0	0	0	0	0
161	F18_322	RG 300N	161_S9	Faecal	72	44	0	0	0	0	0	0	0	0	0	0	2632	0	0	0	3752	0	0	0	0	0	0	0	0	0	0	0	0	0	0	0	0	0	0	0	0	0	0	0	0	0	0	0	10716
162	R18_283	RG 150N	162_S20	Rumen	38	88	0	0	0	0	0	0	0	0	0	0	1	0	0	0	6	0	0	0	0	0	0	0	0	0	0	0	0	0	0	0	0	0	0	0	0	0	0	0	0	0	0	0	0
163	F17_129	RG 150N	163_S31	Faecal	126	28	0	0	0	0	0	0	0	0	0	0	71	0	0	0	58	0	0	0	14479	0	0	0	0	0	0	0	0	0	0	0	0	0	0	0	0	0	0	0	0	0	0	0	0
164	F17_16	RG 0N	164_S42	Faecal	78	6	0	0	0	0	0	0	0	0	0	0	162	0	0	0	60	0	0	0	0	0	0	0	0	0	0	0	0	0	0	0	0	0	0	0	0	0	0	0	22245	0	0	0	0
165	F18_168	RG 300N	165_S53	Faecal	51	43	0	0	0	0	0	0	0	0	0	0	363	0	0	0	179	0	0	0	0	0	0	0	0	0	0	0	0	0	0	0	0	0	0	0	18317	0	0	0	0	0	0	0	0
166	F17_278	RG 150N	166_S64	Faecal	1733	48	0	0	0	0	0	0	0	0	0	0	812	0	0	0	472	0	0	0	0	0	0	0	0	0	0	0	0	0	0	0	0	0	0	0	0	0	0	0	0	0	0	0	0
167	BS_5	RG 300N	167_S75	BulkSoil	8247	5694	0	0	0	0	0	0	0	0	0	0	26	0	0	0	0	0	0	0	0	0	0	0	0	0	0	0	0	0	0	0	0	0	0	0	0	0	0	0	0	0	0	0	0
168	F17_34	RG 300N	168_S86	Faecal	55	212	0	0	0	0	0	0	0	0	0	0	41	0	0	0	581	0	0	0	0	0	0	0	0	0	0	0	0	0	0	0	0	0	0	0	0	0	0	0	0	0	0	0	0
169	WCR_1	RG 0N	169_S10	WhiteCloverRoot	24296	183	0	0	0	0	0	0	0	0	0	0	0	0	0	0	0	0	0	0	0	0	0	0	0	0	0	0	0	0	0	0	0	0	0	0	0	0	0	0	0	0	0	0	0
170	F17_15	RG 0N	170_S21	Faecal	57	10	0	0	0	0	0	0	0	0	0	0	0	0	0	0	3	0	0	18206	0	0	0	0	0	0	0	0	0	0	0	0	0	0	0	0	0	0	0	0	0	0	0	0	0
171	R18_278	RG 150N	171_S32	Rumen	62	117	0	0	0	0	0	0	0	0	0	0	0	0	0	0	0	0	0	0	0	0	0	0	0	0	0	0	0	0	0	0	0	0	0	0	0	0	0	0	0	0	0	0	0
172	WCR_10	RG 150N	172_S43	WhiteCloverRoot	24811	64	0	0	0	0	0	0	0	0	0	0	1	0	0	0	0	0	0	0	0	0	0	0	0	0	0	0	0	0	0	0	0	0	0	0	0	0	0	0	0	0	0	0	0
173	R18_45	RG 300N	173_S54	Rumen	36	23	0	0	0	0	0	0	0	0	0	0	1	0	0	0	0	0	0	0	0	0	0	0	0	0	0	0	0	0	0	0	0	5101	0	0	0	0	4190	0	0	0	0	0	0
174	WCL_2_	RG 0N	174_S65	WhiteCloverLeaf	24928	6	0	0	0	0	0	0	0	0	0	0	0	0	0	0	0	0	0	0	0	0	0	0	0	0	0	0	0	0	0	0	0	0	0	0	0	0	0	0	0	0	0	0	0
175	WCR_7	RG 0N	175_S76	WhiteCloverRoot	24574	232	0	0	0	0	0	0	0	0	0	0	0	0	0	0	1	0	0	0	0	0	0	0	0	0	0	0	0	0	0	0	0	0	0	0	0	0	0	0	0	0	0	0	0
176	R18_50	RG 0N	176_S87	Rumen	18	39	0	0	0	0	0	0	0	0	0	0	0	0	0	0	0	0	0	0	0	0	0	0	0	0	0	0	0	0	0	0	0	0	0	0	0	0	0	0	0	0	0	0	0
178	WCL_8	RG 0N	178_S22	WhiteCloverLeaf	24626	29	0	0	0	0	0	0	0	0	0	0	0	0	0	0	0	0	0	0	0	0	0	0	0	0	0	0	0	0	0	0	0	0	0	0	0	0	0	0	0	0	0	0	0
179	F17_138	RG 150N	179_S33	Faecal	3881	54	0	0	0	0	0	0	0	0	0	0	103	0	0	0	140	0	0	0	0	0	0	0	0	0	0	0	0	0	0	0	0	0	0	0	0	0	0	0	0	0	0	0	0
180	F17_480	RG 150N	180_S44	Faecal	107	118	0	0	0	0	0	0	0	0	0	0	6	0	0	0	32	0	0	0	0	0	0	0	0	0	0	0	0	0	0	0	0	0	0	0	0	22759	0	0	0	0	0	0	0
181	R18_315	RG 0N	181_S55	Rumen	33	24	0	0	0	0	0	0	0	0	0	0	0	0	0	165	0	0	0	0	0	0	0	0	0	0	0	0	0	0	0	0	0	0	0	0	0	0	0	0	0	0	0	0	0
182	BS_3	RG 150N	182_S66	BulkSoil	10729	5391	0	0	0	0	0	0	0	0	0	0	29	0	0	0	0	0	0	0	0	0	0	0	0	0	0	0	0	0	0	0	0	0	0	0	0	0	0	0	0	0	0	0	0
183	F18_15	RG 0N	183_S77	Faecal	185	59	0	0	0	0	0	0	0	0	0	0	255	0	0	0	82	0	0	0	0	0	0	0	0	0	0	0	0	0	0	0	0	0	0	0	0	0	0	0	0	0	0	0	0
97	F18_442	RG 0N	97_S1	Faecal	92	52	0	0	0	0	0	0	0	0	0	0	810	0	0	0	409	0	0	0	0	0	0	0	0	0	0	0	0	0	0	0	0	0	0	0	0	0	0	0	0	0	0	0	0
98	R17_480	RG 150N	98_S12	Rumen	157	193	0	0	0	0	0	0	0	0	0	0	0	0	0	0	3	0	0	0	0	0	0	0	0	0	0	0	0	0	0	0	0	0	0	0	0	0	0	0	0	0	0	0	0
99	F17_480	RG 150N	99_S23	Faecal	24905	21	0	0	0	0	0	0	0	0	0	0	0	0	0	0	0	0	0	0	0	0	0	0	0	0	0	0	0	0	0	0	0	0	0	0	0	0	0	0	0	0	0	0	0
[truncated: 1,659 more columns]

[truncated: 6 more sheets: Table_S5c_ITS, Table_S6a_16S, Table_S6b_18S, Table_S6_ITS, Table S7, Table_S4b_18S]
